# Supplementary material for: dsRNA silencing of an R2R3-MYB transcription factor affects flower cell shape in a Dendrobium hybrid
Source: BMC Plant Biol. 2015 Aug 11;15:194. doi: 10.1186/s12870-015-0577-3 (PMC4542095; doi:10.1186/s12870-015-0577-3)
Supplement: Additional file 1: — Phylogenetic relationships and subgroup designations in MYB proteins from D. hybrida ( Dh ). Phylogram made using Interspecies Transcription Factor Function Finder (IT3F) At: Arabidopsis thaliana; Os: Oryza sativa, Am: Antirrhinum majus, Gh: Gossypium hirsutum, Fa: Fragaria ananassa, Eg: Eucalyptus gunnii and Le: Lentinula edodes. Black: Arabidopsis; Yellow: monocots; Green: legumes; Red: D. hybrida from this study; Blue: MYB genes with known function; Red dot: gene duplication; Blue dot: Genes in tandem. (ZIP 339 kb) [file 12870_2015_577_MOESM1_ESM.zip]

<?xml version="1.0" encoding="UTF-8" standalone="no"?><!DOCTYPE Article PUBLIC "-//Springer-Verlag//DTD A++ V2.4//EN" "http://devel.springer.de/A++/V2.4/DTD/A++V2.4.dtd"><Article OutputMedium="Online" ID="s12870-015-0577-3"><ArticleInfo Language="En" ArticleType="OriginalPaper" NumberingStyle="Unnumbered" TocLevels="0" ContainsESM="Yes" OutputMedium="Online" ArticleCitation="ArticleSequenceNumber"><ArticleID>577</ArticleID><ArticleDOI>10.1186/s12870-015-0577-3</ArticleDOI><ArticleSequenceNumber>0</ArticleSequenceNumber><ArticleTitle Language="En" OutputMedium="All">dsRNA silencing of an R2R3-MYB transcription factor affects flower cell shape in a <Emphasis Type="Italic">Dendrobium</Emphasis> hybrid</ArticleTitle><ArticleCategory>Research article</ArticleCategory><ArticleCollection ID="AC_c95ca342fc3c88780f76354343f6e646" Type="SubjectSection"><ArticleCollectionTitle>Development and cell biology</ArticleCollectionTitle></ArticleCollection><ArticleFirstPage>1</ArticleFirstPage><ArticleLastPage>14</ArticleLastPage><ArticleHistory><RegistrationDate><Year>2015</Year><Month>7</Month><Day>22</Day></RegistrationDate><Received><Year>2015</Year><Month>1</Month><Day>28</Day></Received><Accepted><Year>2015</Year><Month>7</Month><Day>22</Day></Accepted><OnlineDate><Year><?InsertOnReleaseOF OFYear?></Year><Month><?InsertOnReleaseOF OFMonth?></Month><Day><?InsertOnReleaseOF OFDay?></Day></OnlineDate></ArticleHistory><ArticleCopyright><CopyrightHolderName>Lau et al.</CopyrightHolderName><CopyrightYear>2015</CopyrightYear><CopyrightComment><SimplePara>This is an Open Access article distributed under the terms of the Creative Commons Attribution License (<ExternalRef><RefSource>http://creativecommons.org/licenses/by/4.0</RefSource><RefTarget TargetType="URL" Address="http://creativecommons.org/licenses/by/4.0"/></ExternalRef>), which permits unrestricted use, distribution, and reproduction in any medium, provided the original work is properly credited. The Creative Commons Public Domain Dedication waiver (<ExternalRef><RefSource>http://creativecommons.org/publicdomain/zero/1.0/</RefSource><RefTarget TargetType="URL" Address="http://creativecommons.org/publicdomain/zero/1.0/"/></ExternalRef>) applies to the data made available in this article, unless otherwise stated.</SimplePara></CopyrightComment></ArticleCopyright><ArticleGrants Type="OpenChoice"><MetadataGrant Grant="OpenAccess"/><AbstractGrant Grant="OpenAccess"/><BodyPDFGrant Grant="OpenAccess"/><BodyHTMLGrant Grant="OpenAccess"/><BibliographyGrant Grant="OpenAccess"/><ESMGrant Grant="OpenAccess"/></ArticleGrants><ArticleContext><JournalID>12870</JournalID><VolumeIDStart><?InsertByIssueBuilding VolumeIDStart?></VolumeIDStart><VolumeIDEnd><?InsertByIssueBuilding VolumeIDEnd?></VolumeIDEnd><IssueIDStart><?InsertByIssueBuilding IssueIDStart?></IssueIDStart><IssueIDEnd><?InsertByIssueBuilding IssueIDEnd?></IssueIDEnd></ArticleContext></ArticleInfo><ArticleHeader><AuthorGroup><Author AffiliationIDS="Aff1"><AuthorName><GivenName>Su-Ee</GivenName><FamilyName>Lau</FamilyName></AuthorName><Contact><Email>suee@um.edu.my</Email></Contact></Author><Author AffiliationIDS="Aff2"><AuthorName><GivenName>Trude</GivenName><FamilyName>Schwarzacher</FamilyName></AuthorName><Contact><Email>ts32@leicester.ac.uk</Email></Contact></Author><Author AffiliationIDS="Aff1 Aff3"><AuthorName><GivenName>Rofina</GivenName><GivenName>Yasmin</GivenName><FamilyName>Othman</FamilyName></AuthorName><Contact><Email>yasmin@um.edu.my</Email></Contact></Author><Author CorrespondingAffiliationID="Aff3" AffiliationIDS="Aff1 Aff3"><AuthorName><GivenName>Jennifer</GivenName><GivenName>Ann</GivenName><FamilyName>Harikrishna</FamilyName></AuthorName><Contact><Email>jennihari@um.edu.my</Email></Contact></Author><Affiliation ID="Aff1"><OrgDivision>Centre for Research in Biotechnology for Agriculture</OrgDivision><OrgName>University of Malaya</OrgName><OrgAddress><Postcode>50603</Postcode><City>Kuala Lumpur</City><Country>Malaysia</Country></OrgAddress></Affiliation><Affiliation ID="Aff2"><OrgDivision>Department of Biology</OrgDivision><OrgName>University of Leicester</OrgName><OrgAddress><Street>University Road</Street><City>Leicester</City><Postcode>LE1 7RH</Postcode><Country>United Kingdom</Country></OrgAddress></Affiliation><Affiliation ID="Aff3"><OrgDivision>Institute of Biological Sciences, Faculty of Science</OrgDivision><OrgName>University of Malaya</OrgName><OrgAddress><Postcode>50603</Postcode><City>Kuala Lumpur</City><Country>Malaysia</Country></OrgAddress></Affiliation></AuthorGroup><Abstract Language="En" OutputMedium="All" ID="Abs1"><Heading>Abstract</Heading><AbstractSection ID="ASec1"><Heading>Background</Heading><Para ID="Par1">The <Emphasis Type="Italic">R2R3</Emphasis>-<Emphasis Type="Italic">MYB</Emphasis> genes regulate pigmentation and morphogenesis of flowers, including flower and cell shape, and therefore have importance in the development of new varieties of orchids. However, new variety development is limited by the long breeding time required in orchids. In this study, we identified a cDNA, <Emphasis Type="Italic">DhMYB1</Emphasis>, that is expressed during flower development in a hybrid orchid, <Emphasis Type="Italic">Dendrobium hybrida</Emphasis> (<Emphasis Type="Italic">Dendrobium</Emphasis> bobby messina X <Emphasis Type="Italic">Dendrobium</Emphasis> chao phraya) then used the direct application of dsRNA to observe the effect of gene silencing on flower phenotype and floral epidermal cell shape.</Para></AbstractSection><AbstractSection ID="ASec2"><Heading>Results</Heading><Para ID="Par2">Flower bud development in the <Emphasis Type="Italic">Dendrobium</Emphasis> hybrid was characterised into seven stages and the time of meiosis was determined as between stages 3 to 7 when the bud is approximately half of the mature size. Scanning electron microscopy characterisation of adaxial epidermal cells of the flower perianth, showed that the petals and sepals each are divided into two distinct domains based on cell shape and size, while the labellum comprises seven domains. Thirty-two partial cDNA fragments representing <Emphasis Type="Italic">R2R3-MYB</Emphasis> gene sequences were isolated from <Emphasis Type="Italic">D. hybrida</Emphasis>. Phylogenetic analysis revealed that nine of the translated sequences were clustered with MYB sequences that are known to be involved in cell shape development and from these, DhMYB1 was selected for full length cDNA cloning and functional study. Direct application of a 430 bp dsRNA from the 3’ region of <Emphasis Type="Italic">DhMYB1</Emphasis> to emerging orchid flower buds reduced expression of <Emphasis Type="Italic">DhMYB1</Emphasis> RNA compared with untreated control. Scanning electron microscopy of adaxial epidermal cells within domain one of the labellum of flowers treated with <Emphasis Type="Italic">DhMYB1</Emphasis> dsRNA showed flattened epidermal cells whilst those of control flowers were conical.</Para></AbstractSection><AbstractSection ID="ASec3"><Heading>Conclusions</Heading><Para ID="Par3"><Emphasis Type="Italic">DhMYB1</Emphasis> is expressed throughout flower bud development and is involved in the development of the conical cell shape of the epidermal cells of the <Emphasis Type="Italic">Dendrobium</Emphasis> hybrida flower labellum. The direct application of dsRNA changed the phenotype of floral cells, thus, this technique may have application in floriculture biotechnology.</Para></AbstractSection></Abstract><KeywordGroup Language="En" OutputMedium="All"><Heading>Keywords</Heading><Keyword>Cell morphogenesis</Keyword><Keyword>RNA interference</Keyword><Keyword>RNA silencing</Keyword><Keyword>Biotechnology</Keyword><Keyword>Gene silencing</Keyword><Keyword>Epidermal cell</Keyword></KeywordGroup><ArticleNote Type="ESMHint"><Heading>Electronic supplementary material</Heading><SimplePara>The online version of this article (doi:<ExternalRef><RefSource>10.1186/s12870-015-0577-3</RefSource><RefTarget TargetType="DOI" Address="10.1186/s12870-015-0577-3"/></ExternalRef>) contains supplementary material, which is available to authorized users.</SimplePara></ArticleNote></ArticleHeader><Body><Section1 Type="Introduction" ID="Sec1"><Heading>Background</Heading><Para ID="Par4">Orchids<Emphasis Type="Italic">,</Emphasis> belonging to the family <Emphasis Type="Italic">Orchidaceae,</Emphasis> one of the largest and most evolved families among flowering plants [<CitationRef CitationID="CR1">1</CitationRef>] have a wide variety of attractive shapes and colours, long flowering life and availability throughout the year. This contributes to the economic importance of the orchid industry in Malaysia, Singapore, Thailand, China, Netherlands, Hawaii and continental USA [<CitationRef CitationID="CR2">2</CitationRef>], but to meet consumer demands continuous novel flower colours and shapes are expected and very desirable to the horticultural industry. However development of new varieties of orchids with different colours and shapes is limited by the long breeding time required (usually three to four years for one generation). Given these limitations, the development of time and cost effective approaches for manipulation of orchid flower colour and shape is needed.</Para><Para ID="Par5">Factors that determine flower colour include secondary metabolites, pH value, metal ions, flavonoid co-pigments, environmental temperature and morphology of the epidermal cells [<CitationRef CitationID="CR3">3</CitationRef>, <CitationRef CitationID="CR4">4</CitationRef>]. In this study, we focused on the morphology of the epidermal cells. Epidermal cells are the first point of contact with both biotic and abiotic environments. Several types of flower epidermal cell shape have been characterised, for instance, conical, flat or pointed [<CitationRef CitationID="CR5">5</CitationRef>–<CitationRef CitationID="CR9">9</CitationRef>]. Together with flower shape, cell shape influences temperature and light capture of plant surfaces, and thus can affect flower colour [<CitationRef CitationID="CR6">6</CitationRef>, <CitationRef CitationID="CR7">7</CitationRef>, <CitationRef CitationID="CR10">10</CitationRef>]. For example, it has been suggested that a conical cell shape could enhance light absorption by the pigments by increasing the amount of incident light that enters the epidermal cells [<CitationRef CitationID="CR10">10</CitationRef>–<CitationRef CitationID="CR12">12</CitationRef>].</Para><Para ID="Par6">Plant physiology, including cell shape, is genetically controlled. MYB transcription factors regulate plant development and secondary metabolism, light and hormone signalling, cell morphogenesis and defence and stress responses [<CitationRef CitationID="CR13">13</CitationRef>, <CitationRef CitationID="CR14">14</CitationRef>]. Most of the plant MYB transcription factors belong to the R2R3 subfamily (also known as 2R-MYB) [<CitationRef CitationID="CR15">15</CitationRef>], which are similar to R2 and R3 repeats of the animal c-MYB proteins [<CitationRef CitationID="CR16">16</CitationRef>–<CitationRef CitationID="CR18">18</CitationRef>]. R2R3 MYB subfamily members have a MYB domain which is constituted by two imperfect repeats of approximately 50–53 amino acids. Each repeat possesses three regularly spaced tryptophan residues that encode three α-helices with the second and third helix forming a helix–turn–helix conformation to bind to the target DNA [<CitationRef CitationID="CR17">17</CitationRef>–<CitationRef CitationID="CR20">20</CitationRef>]. However, in some exceptions a phenylalanine residue replaces the first tryptophan in the R3 repeat [<CitationRef CitationID="CR17">17</CitationRef>]. The AtMYB R2R3-type MYB transcription factors have been categorised into 23 subgroups according to conserved amino-acid sequence motifs present at the carboxyterminal of the MYB domain [<CitationRef CitationID="CR14">14</CitationRef>, <CitationRef CitationID="CR17">17</CitationRef>]. In this study, we focused on subgroup 9, that is represented by the genes, <Emphasis Type="Italic">AmMIXTA</Emphasis>, <Emphasis Type="Italic">AtMYB16</Emphasis> and <Emphasis Type="Italic">PhMYB1</Emphasis>, reported to control cell differentiation in <Emphasis Type="Italic">Antirrhinum majus</Emphasis>, <Emphasis Type="Italic">Arabidopsis thaliana</Emphasis> and <Emphasis Type="Italic">Petunia hybrida</Emphasis> respectively and to activate anthocyanin biosynthetic gene expression [<CitationRef CitationID="CR5">5</CitationRef>, <CitationRef CitationID="CR12">12</CitationRef>]. Several of the R2R3 MYB subgroup 9 members have further been associated with cell shape development including: <Emphasis Type="Italic">AmMYBML1</Emphasis>-induced production of both trichomes and conical cells in floral tissues [<CitationRef CitationID="CR21">21</CitationRef>]; AmMYBML2 extending the growth of conical petal epidermal cells [<CitationRef CitationID="CR12">12</CitationRef>]; AmMYBML3 enhancing cellular out-growth from the epidermis of all aerial organs [<CitationRef CitationID="CR18">18</CitationRef>] and the MIXTA-related R2R3 MYB gene of <Emphasis Type="Italic">Thalictrum thalictroides</Emphasis> promoting conical cell growth in the petal and carpel epidermal cells [<CitationRef CitationID="CR22">22</CitationRef>].</Para><Para ID="Par7">A number of approaches have been used for the improvement of flower quality and quantity with many successful examples using gene silencing (RNAi) in plants [<CitationRef CitationID="CR23">23</CitationRef>]. While RNAi modification has been widely applied <Emphasis Type="Italic">via</Emphasis> transgenic [<CitationRef CitationID="CR23">23</CitationRef>], virus-based (VIGS) methods [<CitationRef CitationID="CR9">9</CitationRef>], agroinfiltration [<CitationRef CitationID="CR24">24</CitationRef>] and the direct mechanical inoculation of dsRNA [<CitationRef CitationID="CR25">25</CitationRef>, <CitationRef CitationID="CR26">26</CitationRef>], have also been successful in inducing gene silencing. The direct application of dsRNA is attractive as a relatively rapid and low cost method compared to plant transformation, therefore, this approach was selected here to study the effect of silencing a MYB transcription factor during the development of orchid flowers. The aims of this study were first to describe the flower development and epidermal cell shape and patterns in <Emphasis Type="Italic">D. hybrida</Emphasis>, to identify MYB gene sequences involved in cell shape development of <Emphasis Type="Italic">D. hybrida</Emphasis> and thirdly to develop a simple and rapid approach to modify orchid flower cell shape using <Emphasis Type="Italic">D. hybri</Emphasis>d as a study model. We first characterised flower bud development in the <Emphasis Type="Italic">Dendrobium</Emphasis> hybrid into seven stages then used scanning electron microscopy to determine adaxial epidermal cell patterns in the flower perianth. Partial R2R3-MYB gene sequences were isolated from <Emphasis Type="Italic">D. hybrida</Emphasis> and were used in phylogenetic analysis to identify those that clustered with MYB sequences that are known to be involved in cell shape development. Direct application of dsRNA from the 3’ region of a selected floral specific cDNA to developing orchid flower buds resulted in altered flower epidermal cell shape. This report demonstrates the use of a simple approach using direct application of dsRNA to study the role of a transcription factor involved in regulation of flower development in orchid.</Para></Section1><Section1 Type="Results" ID="Sec2"><Heading>Results</Heading><Section2 ID="Sec3"><Heading>Isolation and phylogenetic analysis of <Emphasis Type="Italic">R2R3 MYB</Emphasis> sequences from <Emphasis Type="Italic">D. hybrida</Emphasis></Heading><Para ID="Par8">Thirty-two partial sequences (~300 bp) amplified from <Emphasis Type="Italic">D. hybrida</Emphasis> with degenerate MYB primers were identified to belong to the R2R3-MYB gene family based on the presence of conserved amino acids and two 50 amino acid imperfect repeat regions [<CitationRef CitationID="CR27">27</CitationRef>] (Fig. <InternalRef RefID="Fig1">1</InternalRef>). The R2 repeat has three regularly spaced tryptophan residues and the R3 repeat includes two tryptophan and one phenylalanine residue (indicated by arrows in Fig. <InternalRef RefID="Fig1">1</InternalRef>) as described by Stracke <Emphasis Type="Italic">et al.</Emphasis> [<CitationRef CitationID="CR17">17</CitationRef>]. Together the R2 and R3 domains encode three α-helices with the second and third helix forming a helix–turn–helix DNA binding domain.<Figure ID="Fig1" Float="Yes" Category="Standard"><Caption Language="En"><CaptionNumber>Fig. 1</CaptionNumber><CaptionContent><SimplePara>Alignment of putative amino acid sequences from 32 <Emphasis Type="Italic">D. hybrida</Emphasis> R2R3-MYB clones. Alignments were with DwMYB1: Dendrobium sp. XMW-2002-1 MYB 1 [GenBank: AAO49410]. The bar above the alignment indicates the R2 and R3 domains, underlined in grey and black, respectively. The majority consensus sequences are highlighted and the consensus of each amino acid is shown below the alignment. The region of R2R3 domains of <Emphasis Type="Italic">D. hybrida</Emphasis> sequences is defined according to DwMYB1: <Emphasis Type="Italic">Dendrobium sp</Emphasis>. XMW-2002-1 MYB 1 [GenBank: AO49410]. Arrows indicate the conserved regularly spaced three tryptophan residues in the R2 repeat and the two tryptophan and the phenylalanine residue in the R3 repeat</SimplePara></CaptionContent></Caption><MediaObject ID="MO1"><ImageObject FileRef="12870_2015_577_Fig1_HTML.jpg" Format="JPEG" Color="BlackWhite" Type="Linedraw" Rendition="HTML"/></MediaObject></Figure></Para><Para ID="Par9">Phylogenetic analysis of the 32 partial putative R2R3-MYB translated amino acid sequences from <Emphasis Type="Italic">D. hybrida</Emphasis> with MYB proteins from other plants, formed 22 subgroups with the MYB translated proteins from <Emphasis Type="Italic">D. hybrida</Emphasis> clustered into six subgroups. <Emphasis Type="Italic">i.e.,</Emphasis> subgroups 1, 4, 9, 10, 11 and 14 (Additional file <InternalRef RefID="MOESM1">1</InternalRef>). Subsequently, a full length cDNA (<Emphasis Type="Italic">DhMYB1</Emphasis>) was amplified from <Emphasis Type="Italic">D. hybrida</Emphasis> flower RNA using the partial R2R3 MYB sequence that is monophyletic with AmMIXTA and the translated full length sequence used for phylogenetic analysis, that grouped it together with DwMYB1 and DcMYBML1, whilst its sister group contained AmMIXTA and AmMYBML1 (Fig. <InternalRef RefID="Fig2">2</InternalRef>). Full length cDNA sequence analysis revealed that <Emphasis Type="Italic">DhMYB1</Emphasis> cDNA shares 97 % identity with the <Emphasis Type="Italic">Dendrobium</Emphasis> sp. XMW-2002-1 MYB1 (<Emphasis Type="Italic">DwMYB1</Emphasis>) mRNA, complete cds and 73 % identity with the <Emphasis Type="Italic">Dendrobium crumenatum</Emphasis> MYBML1 mRNA, complete cds. Amino acid alignment of the DhMYB1 with other MYB sequences from subgroup 9, revealed high sequence similarity within the R2R3 domain at the N-terminus (amino acids 43 to 167) as shown in Fig. <InternalRef RefID="Fig3">3</InternalRef>. Alignment of the translated full length DhMYB1 sequence together with those of MYBs in subgroup 9, showed high sequence similarity within the R2R3 domain at the N-terminus and the presence of the motif AQWESARxxAExRLxRES, previously described by Stracke <Emphasis Type="Italic">et al.</Emphasis> [<CitationRef CitationID="CR17">17</CitationRef>] within the C-terminal domain.<Figure ID="Fig2" Float="Yes" Category="Standard"><Caption Language="En"><CaptionNumber>Fig. 2</CaptionNumber><CaptionContent><SimplePara>Phylogenetic relationship of amino acid sequences of DhMYB1 and R2R3-MYB proteins from subgroup 9. All amino acid sequences were for the full length of the coding sequences. AmMIXTA [GenBank: CAA55725.1], MIXTA-LIKE MYB gene AmMYBML1 [GenBank: CAB43399.1], AmMYBML2 [GenBank: AAV70655] and AmMYBML3 [GenBank: AAU13905] from <Emphasis Type="Italic">Antirrhinum majus</Emphasis>; AtMYB16 [GenBank: AED92146.1] and AtMYB106 [GenBank: AEE73615.1] from <Emphasis Type="Italic">Arabidopsis thaliana</Emphasis>; PhMYB1 [GenBank: CAA78386.1] from <Emphasis Type="Italic">Petunia hybrida</Emphasis>; DcMYBML1 [GenBank: ADD64500.1] from <Emphasis Type="Italic">Dendrobium crumenatum</Emphasis>, DwMYB1 [GenBank: AAO49410.1] from <Emphasis Type="Italic">Dendrobium sp</Emphasis>.; TfMYMML2 [GenBank: ACT78694] from <Emphasis Type="Italic">Thalictrum filamentosum</Emphasis>; MgMYBML8 [GenBank: ADV29952.1] from <Emphasis Type="Italic">Mimulus guttatus pop-variant IM62</Emphasis>; DhMYB1 from <Emphasis Type="Italic">Dendrobium hybrid</Emphasis> [GenBank: JX846911]. Bootstrap values are indicated at the nodes of the branches (values inferior to 50 % have been omitted). MYB 1 from <Emphasis Type="Italic">Pinus pinaster</Emphasis>, PpMYB1 [GenBank: ACA33839] was used as an outgroup to root the tree. The scale bar represents 0.05 substitutions per site</SimplePara></CaptionContent></Caption><MediaObject ID="MO2"><ImageObject FileRef="12870_2015_577_Fig2_HTML.jpg" Format="JPEG" Color="BlackWhite" Type="Linedraw" Rendition="HTML"/></MediaObject></Figure><Figure ID="Fig3" Float="Yes" Category="Standard"><Caption Language="En"><CaptionNumber>Fig. 3</CaptionNumber><CaptionContent><SimplePara>ClustalW amino acid sequence alignment of full length DhMYB1 with other subgroup 9 MYB sequences. The R2 and R3 domains are underlined in grey and black, respectively, whereas the positions of helix-turn-helix region are indicated by lines above the alignment. The majority consensus sequence is given at the bottom; conserved amino acids are highlighted and their conservation is shown as bars below the alignment. Dashes indicate gaps; asterisks indicate regularly spaced tryptophan residues. The R2R3 domains, helix-turn-helix regions and regularly spaced tryptophan residues are defined according to R1R2R3 type c-MYB protein [GenBank AAA48962]</SimplePara></CaptionContent></Caption><MediaObject ID="MO3"><ImageObject FileRef="12870_2015_577_Fig3_HTML.jpg" Format="JPEG" Color="BlackWhite" Type="Linedraw" Rendition="HTML"/></MediaObject></Figure></Para></Section2><Section2 ID="Sec4"><Heading>Growth and development of <Emphasis Type="Italic">D. hybrida</Emphasis> floral buds</Heading><Para ID="Par10">Floral buds from <Emphasis Type="Italic">D. hybrida</Emphasis> were divided into seven developmental stages from emerged bud until mature bud, based on physical characteristics, in particular size as shown in Fig. <InternalRef RefID="Fig4">4</InternalRef>. <Emphasis Type="Italic">D. hybrida</Emphasis> emerged buds typically took 6 days to reach 5 mm in length; 11 days to reach 10 mm in length; 15 days to reach 15 mm in length, 19 days to reach 20 mm in length; 22 days to reach 25 mm in length; 25 days to reach 30 mm in length; 29 days to reach 35 mm in length; 30 days to reach unfolding of petals and sepals and 32 days to reach anthesis. Pollinia from buds with different sizes were examined for meiotic stages. Floral buds from stages 1 and 2 showed premeiotic nuclei, while meiotic prophase at zygotene/early pachytene (Fig. <InternalRef RefID="Fig5">5a</InternalRef>) were observed in a 16 mm buds (stage 4), and diades and tretades (Fig. <InternalRef RefID="Fig5">5b and c</InternalRef>) were found in a 23 mm bud (stage 5). We therefore assume that meiosis starts during floral bud stage 3 and takes place during bud stages 4 to 5 (Fig. <InternalRef RefID="Fig4">4</InternalRef>) and proceeds normally.<Figure ID="Fig4" Float="Yes" Category="Standard"><Caption Language="En"><CaptionNumber>Fig. 4</CaptionNumber><CaptionContent><SimplePara>Flower bud developmental stages of <Emphasis Type="Italic">D. hybrida</Emphasis>. Stage 1 (0–5 mm), immature flower bud with light green surface; stage 2 (5–10 mm), small sized bud with light green surface; stage 3 (10–15 mm), medium-small sized bud with green adaxial surface and abaxial surface turning light purple; stage 4 (15–20 mm), medium sized bud with adaxial surface of perianth turning light purple; stage 5 (20–25 mm), medium- large bud with green adaxial surface and abaxial surface turning more purple and stage 6 (25–30 mm), large bud with purplish adaxial and abaxial surface; stage 7 (30–35 mm), mature bud with dark purple at adaxial and abaxial surface. <Emphasis Type="Bold">a</Emphasis> Bud morphology <Emphasis Type="Bold">b</Emphasis> Buds were opened and separated to show the developmental stage; <Emphasis Type="Bold">c</Emphasis> Column/anther morphology at different developmental stages. (<Emphasis Type="Bold">a</Emphasis> and <Emphasis Type="Bold">b</Emphasis>) bar = 50 mm, (<Emphasis Type="Bold">c</Emphasis>) bar = 1 mm</SimplePara></CaptionContent></Caption><MediaObject ID="MO4"><ImageObject FileRef="12870_2015_577_Fig4_HTML.jpg" Format="JPEG" Color="BlackWhite" Type="Linedraw" Rendition="HTML"/></MediaObject></Figure><Figure ID="Fig5" Float="Yes" Category="Standard"><Caption Language="En"><CaptionNumber>Fig. 5</CaptionNumber><CaptionContent><SimplePara>Male meiotic nuclei from floral buds of <Emphasis Type="Italic">D. hybrida.</Emphasis> <Emphasis Type="Bold">a</Emphasis> Meiotic prophase of a 16 mm bud at late zygotene to early pachytene showing thick, darker paired and thin, lighter unpaired chromosomes. <Emphasis Type="Bold">b</Emphasis> and <Emphasis Type="Bold">c</Emphasis> Meiotic cells from a 23 mm bud at the interphase between metaphase I and metaphase II (diade stage, <Emphasis Type="Bold">b</Emphasis>), and early tetrade stage with four equally sized meiotic products (<Emphasis Type="Bold">c</Emphasis>) Scale bar: 10 μm</SimplePara></CaptionContent></Caption><MediaObject ID="MO5"><ImageObject FileRef="12870_2015_577_Fig5_HTML.jpg" Format="JPEG" Color="BlackWhite" Type="Linedraw" Rendition="HTML"/></MediaObject></Figure></Para></Section2><Section2 ID="Sec5"><Heading>Analysis of the expression levels of the <Emphasis Type="Italic">DhMYB1</Emphasis> cDNA in different floral bud stages</Heading><Para ID="Par11">To determine the pattern of <Emphasis Type="Italic">DhMYB1</Emphasis> gene expression, <Emphasis Type="Italic">DhMYB1</Emphasis> cDNA was quantified by real-time PCR for all floral bud stages (Fig. <InternalRef RefID="Fig6">6</InternalRef>). The transcript level of <Emphasis Type="Italic">DhMYB1</Emphasis> increased gradually from stage 1 (0 – 5 mm bud length) to stage 6 (25 – 30 mm) and decreased at stage 7 (30–35 mm). One way ANOVA analysis and multi-comparison analysis (Tukey HSD test) on the average results of three independent experiments showed significant differences in <Emphasis Type="Italic">DhMYB1</Emphasis> expression from stage 1 to stage 7 (P &lt; 0.05; Fig. <InternalRef RefID="Fig6">6</InternalRef>). Following close examination of the plants treated with <Emphasis Type="Italic">DhMYB1</Emphasis> dsRNA and noting that only labellum cells showed altered phenotypes, the levels of <Emphasis Type="Italic">DhMYB1</Emphasis> cDNA in sepals, petals and labella of bud stages 5, 6 and 7 were determined by semi-quantitative RT-PCR. Expression of <Emphasis Type="Italic">DhMYB1</Emphasis> was generally higher in the labella compared to sepals and petals with the largest difference at stage 6 where expression was 2.2- and 2.0-fold higher than in sepals and petals, respectively (Fig. <InternalRef RefID="Fig7">7</InternalRef>).<Figure ID="Fig6" Float="Yes" Category="Standard"><Caption Language="En"><CaptionNumber>Fig. 6</CaptionNumber><CaptionContent><SimplePara>Expression levels of the <Emphasis Type="Italic">DhMYB1</Emphasis> cDNA in floral buds from stages 1 to7. The relative expression of <Emphasis Type="Italic">DhMYB1</Emphasis> cDNA was obtained by dividing the average number of <Emphasis Type="Italic">DhMYB1</Emphasis> transcript copies by the copy number of <Emphasis Type="Italic">D. hybrida β-actin</Emphasis> (endogenous control) for the same tissue. The lowest transcript level (<Emphasis Type="Italic">DhMYB1</Emphasis> cDNA in stage 1) was then set to a value of 1 and subsequently expression levels are reported relative to this number. Bars indicate standard error from amplification of 3 replicates of <Emphasis Type="Italic">DhMYB1</Emphasis> cDNA samples. Asterisks on the top of each bar highlight the differences in <Emphasis Type="Italic">DhMYB1</Emphasis> expression level according to a Tukey HSD comparison test (P &lt; 0.05)</SimplePara></CaptionContent></Caption><MediaObject ID="MO6"><ImageObject FileRef="12870_2015_577_Fig6_HTML.jpg" Format="JPEG" Color="BlackWhite" Type="Linedraw" Rendition="HTML"/></MediaObject></Figure><Figure ID="Fig7" Float="Yes" Category="Standard"><Caption Language="En"><CaptionNumber>Fig. 7</CaptionNumber><CaptionContent><SimplePara>Relative expression levels of the <Emphasis Type="Italic">DhMYB1</Emphasis> cDNA in different floral tissues of floral buds. <Emphasis Type="Bold">a</Emphasis> Representative semi-quantitative RT-PCR results for <Emphasis Type="Italic">DhMYB1</Emphasis> and <Emphasis Type="Italic">β-actin</Emphasis> cDNA in sepals, petals and labella of stage 5 to 7 floral buds. Lane 1: stage 5 sepals; lane 2: stage 5 petals; lane 3: stage 5 labella; lane 4: stage 6 sepals; lane 5: stage 6 petals; lane 6: stage 6 labella; lane 7: stage 7 sepals; lane 8: stage 7 petals; lane 9: stage 7 labella; lane 10: negative control. <Emphasis Type="Bold">b</Emphasis> Relative intensity of PCR bands for <Emphasis Type="Italic">DhMYB1</Emphasis> normalized to the constitutive <Emphasis Type="Italic">β-actin</Emphasis> gene. Each bar represents the mean for three biological replicates with error bars indicating the SE. Letters indicate significant differences using one way ANOVA followed by Tukey HSD multi-comparison analysis test (P &lt; 0.05)</SimplePara></CaptionContent></Caption><MediaObject ID="MO7"><ImageObject FileRef="12870_2015_577_Fig7_HTML.jpg" Format="JPEG" Color="BlackWhite" Type="Linedraw" Rendition="HTML"/></MediaObject></Figure></Para></Section2><Section2 ID="Sec6"><Heading>Cell shape of the adaxial epidermis of the perianth of <Emphasis Type="Italic">D. hybrida</Emphasis></Heading><Para ID="Par12">In order to characterize the shapes of floral adaxial epidermal cells, labella, petals and sepals of <Emphasis Type="Italic">D. hybrida</Emphasis> flowers at the anthesis stage were examined by scanning electron microscopy. The labellum in <Emphasis Type="Italic">D. hybrida</Emphasis> was more complex compared to the sepal and petal each of which was divided into two domains: the larger upper domain 1 with flattened epidermal cells and the smaller basal domain 2 with flattened rectangular or irregular epidermal cells (Fig. <InternalRef RefID="Fig8">8</InternalRef>). In contrast, there were seven different types of epidermal cell shapes (which can be described as seven domains) on the adaxial surface of the labellum (Fig. <InternalRef RefID="Fig8">8</InternalRef>).<Figure ID="Fig8" Float="Yes" Category="Standard"><Caption Language="En"><CaptionNumber>Fig. 8</CaptionNumber><CaptionContent><SimplePara>A diagram illustrating various shapes of adaxial epidermal cells in the perianth of <Emphasis Type="Italic">D. hybrida</Emphasis>. <Emphasis Type="Bold">a</Emphasis> Adaxial surface of petal divided to 2 domains. D1: domain 1; D2: domain 2. <Emphasis Type="Bold">b</Emphasis> Adaxial surface of petal domain 1- flattened epidermal cells <Emphasis Type="Bold">c</Emphasis> Adaxial surface of petal domain 2 - flattened epidermal cells with rectangular bases <Emphasis Type="Bold">d</Emphasis> Adaxial surface of sepal divided into 2 domains. D1: domain 1; D2: domain 2. <Emphasis Type="Bold">e</Emphasis> Adaxial surface of sepal domain 1 - flattened epidermal cells <Emphasis Type="Bold">f</Emphasis> Adaxial surface of sepal domain 2 - flattened epidermal cells with irregular bases <Emphasis Type="Bold">g</Emphasis> Adaxial surface of labellum divided to 7 domains. D1: domain 1; D2: domain 2; D3: domain 3; D4: domain 4; D5: domain 5: D6: domain 6; D7: domain 7. <Emphasis Type="Bold">h</Emphasis> Adaxial surface of labellum domain 1 - conical epidermal cells <Emphasis Type="Bold">i</Emphasis> Adaxial surface of labellum domain 2 - flattened epidermal cells. <Emphasis Type="Bold">j</Emphasis> Adaxial surface of labellum domain 3 - epidermal cells showed a single, central outgrowth of the outer, cuticularised wall. <Emphasis Type="Bold">k</Emphasis> Adaxial surface of labellum domain 4 - random cellular outgrowths. <Emphasis Type="Bold">l</Emphasis> Adaxial surface of labellum domain 5 - regular striations within the epidermal cells. <Emphasis Type="Bold">m</Emphasis> Adaxial surface of labellum domain 6 - flattened epidermal cells with rectangular bases, random conical cells on the surface. <Emphasis Type="Bold">n</Emphasis> Adaxial surface of labellum domain 7 - flattened epidermal cells with rectangular bases. Adaxial epidermis cell shapes were captured on fresh samples using variable pressure scanning electron microscopy with 400 × magnification</SimplePara></CaptionContent></Caption><MediaObject ID="MO8"><ImageObject FileRef="12870_2015_577_Fig8_HTML.jpg" Format="JPEG" Color="BlackWhite" Type="Linedraw" Rendition="HTML"/></MediaObject></Figure></Para></Section2><Section2 ID="Sec7"><Heading>Analysis of expression of <Emphasis Type="Italic">DhMYB1</Emphasis> and phenotype of <Emphasis Type="Italic">D. hybrida</Emphasis> floral buds treated with <Emphasis Type="Italic">DhMYB1</Emphasis> dsRNA</Heading><Para ID="Par13"><Emphasis Type="Italic">D. hybrida</Emphasis> buds treated with <Emphasis Type="Italic">DhMYB1</Emphasis> dsRNA were compared to non-treated controls at stages 5, 6 and 7 (22 days post-treatment (dpt), 25 dpt and 29 dpt, respectively). While there was no obvious change in phenotype between treated and control flowers, there was a significant (P &lt; 0.05) decrease in <Emphasis Type="Italic">DhMYB1</Emphasis> RNA levels of around 3.3-fold at stage 5, 4-fold at stage 6 and 2.4-fold at stage 7 (Fig. <InternalRef RefID="Fig9">9</InternalRef>).<Figure ID="Fig9" Float="Yes" Category="Standard"><Caption Language="En"><CaptionNumber>Fig. 9</CaptionNumber><CaptionContent><SimplePara>Gene expression in buds after treatment with dsRNA. Quantification of expression levels of the <Emphasis Type="Italic">DhMYB1</Emphasis> from untreated buds and buds treated with <Emphasis Type="Italic">DhMYB1</Emphasis> dsRNA at stages 5, 6 and 7. Relative expression of <Emphasis Type="Italic">DhMYB1</Emphasis> was obtained by dividing the average number of <Emphasis Type="Italic">DhMYB1</Emphasis> transcript copies by the copy number of <Emphasis Type="Italic">D. hybrida β-actin</Emphasis> (endogenous control) for the same tissue. The transcript level of <Emphasis Type="Italic">DhMYB1</Emphasis> RNA in stage 7 untreated floral buds was then set to a value of 1 and subsequently expression levels are relative to this number. Bars indicate standard error from triplicate amplification of the <Emphasis Type="Italic">DhMYB1</Emphasis> cDNA samples (n = 3). Transcript levels of <Emphasis Type="Italic">DhMYB1</Emphasis> gene in treated buds are significantly different from untreated control buds, P &lt; 0.05</SimplePara></CaptionContent></Caption><MediaObject ID="MO9"><ImageObject FileRef="12870_2015_577_Fig9_HTML.jpg" Format="JPEG" Color="BlackWhite" Type="Linedraw" Rendition="HTML"/></MediaObject></Figure></Para></Section2><Section2 ID="Sec8"><Heading>Analysis of adaxial epidermal cell shape in the perianth of buds treated with <Emphasis Type="Italic">DhMYB1</Emphasis> dsRNA</Heading><Para ID="Par14">Comparison of treated and control flower tissues by scanning electron microscopy showed no observable differences in adaxial epidermal cell shapes of sepals and petals, however, cells of domain 1 of the flower labella treated with <Emphasis Type="Italic">DhMYB1</Emphasis> dsRNA differed from those of the matching control. The treated flowers had relatively flattened epidermal cells whilst those of the control were conical (Fig. <InternalRef RefID="Fig10">10</InternalRef>).<Figure ID="Fig10" Float="Yes" Category="Standard"><Caption Language="En"><CaptionNumber>Fig. 10</CaptionNumber><CaptionContent><SimplePara>Comparison of adaxial epidermal cells from dsRNA treated and untreated perianth of <Emphasis Type="Italic">D. hybrida</Emphasis>. <Emphasis Type="Bold">a</Emphasis> SEM image of adaxial epidermis cell shape of domain 1 (D1) of flower labellum after treatment with <Emphasis Type="Italic">DhMYB1</Emphasis> dsRNA from <Emphasis Type="Italic">E. coli</Emphasis>. <Emphasis Type="Bold">b</Emphasis> cross section of a. <Emphasis Type="Bold">c</Emphasis> SEM image of adaxial epidermis cell shape of domain 1 (D1) of untreated control flower labellum<Emphasis Type="Italic">.</Emphasis> <Emphasis Type="Bold">d</Emphasis> cross section of c. Scale bar: 20 μm</SimplePara></CaptionContent></Caption><MediaObject ID="MO10"><ImageObject FileRef="12870_2015_577_Fig10_HTML.jpg" Format="JPEG" Color="BlackWhite" Type="Linedraw" Rendition="HTML"/></MediaObject></Figure></Para></Section2></Section1><Section1 Type="Discussion" ID="Sec9"><Heading>Discussion</Heading><Para ID="Par15">The MYB family of transcription factors are important regulators of biological development, represented by multiple genes within each eukaryotic species, including plants from unicellular algae to multicellular plants [<CitationRef CitationID="CR15">15</CitationRef>]. With an aim to study if direct application of dsRNA of a MYB gene family member can affect flower phenotype development, we first identified candidate R2R3 MYB gene sequences from <Emphasis Type="Italic">D. hybrida</Emphasis>, and also confirmed this to be a large gene family, with at least 32 distinct members. Although MYB subgoup 9 contains several genes of unknown function, for example <Emphasis Type="Italic">Dendrobium</Emphasis> sp. XMW-2002-1 <Emphasis Type="Italic">MYB1</Emphasis> and <Emphasis Type="Italic">D. crumenatum MYBML1</Emphasis> [<CitationRef CitationID="CR27">27</CitationRef>], this group was selected as the focus for functional study in <Emphasis Type="Italic">D. hybrida</Emphasis> as some MYB subgroup 9 family members have been associated with cell shape and pigment development including <Emphasis Type="Italic">AmMIXTA</Emphasis> [<CitationRef CitationID="CR5">5</CitationRef>] and <Emphasis Type="Italic">AmMYBML1</Emphasis> [<CitationRef CitationID="CR21">21</CitationRef>] and with regulation of cell shape in several plant species for example <Emphasis Type="Italic">PhMYB1</Emphasis> in <Emphasis Type="Italic">Petunia hybrida</Emphasis> [<CitationRef CitationID="CR12">12</CitationRef>] and <Emphasis Type="Italic">TfMYMML2</Emphasis> in <Emphasis Type="Italic">Thalictrum filamentosum</Emphasis> [<CitationRef CitationID="CR22">22</CitationRef>]. However, there are few reports of the expression profile of these genes at different flower developmental stages.</Para><Section2 ID="Sec10"><Heading>Flower development and cell shape in <Emphasis Type="Italic">D. hybrida</Emphasis></Heading><Para ID="Par16">In order to characterise expression of the <Emphasis Type="Italic">DhMYB1</Emphasis> in this study, we first characterised stages of flower development, from immature bud to mature bud of <Emphasis Type="Italic">D. hybrida</Emphasis> into seven stages according to the flower bud length (Fig. <InternalRef RefID="Fig5">5</InternalRef>) as has been similarly reported for <Emphasis Type="Italic">Dendrobium</Emphasis> X Jaquelyn Thomas ‘Uniwai Prince’ (UH503) [<CitationRef CitationID="CR28">28</CitationRef>] and <Emphasis Type="Italic">Dendrobium</Emphasis> Sonia ‘Earsakul’ [<CitationRef CitationID="CR24">24</CitationRef>]. In addition, we identified the time of meiotic division in <Emphasis Type="Italic">D. hybrida</Emphasis> as between late stage 3 to end of stage 5 (bud size in the range of 10 to 25 mm) with pollen formation estimated to occur at stage 6 (bud size in the range of 25 to 30 mm; Fig. <InternalRef RefID="Fig5">5</InternalRef>). We also characterised adaxial epidermal cells of the flower perianth by SEM, finding that the petals and sepals each are divided into two distinct domains based on cell shape and size (Fig. <InternalRef RefID="Fig8">8b, c, e and f</InternalRef>). A previous study with several species of orchid also described various cell types based on cell shape and size, but not in terms of domains within the petals, sepals or labella [<CitationRef CitationID="CR29">29</CitationRef>]. The presence of only flat epidermal cells in petals and sepals of <Emphasis Type="Italic">D. hybrida</Emphasis> (this sudy) is similar to that reported for <Emphasis Type="Italic">D.</Emphasis> Autumn Lace, <Emphasis Type="Italic">D.</Emphasis> Betty Goto, <Emphasis Type="Italic">D. canaliculatum</Emphasis> X <Emphasis Type="Italic">D. taurinum</Emphasis>, <Emphasis Type="Italic">D. gouldii</Emphasis> and <Emphasis Type="Italic">D. lasianthera</Emphasis> [<CitationRef CitationID="CR29">29</CitationRef>]. However, a recent study with <Emphasis Type="Italic">Phalaenopsis</Emphasis> OX Red Shoes [<CitationRef CitationID="CR30">30</CitationRef>] found that the adaxial epdidermal cells of the sepal were conical in shape and those on the labellum were flat, suggesting different species of orchids, such as <Emphasis Type="Italic">Dendrobium</Emphasis> and <Emphasis Type="Italic">Phalaenopsis</Emphasis>, may have different cell shape patterns. The labellum of <Emphasis Type="Italic">D. hybrida</Emphasis>, was the most complex part of the perianth, in terms of cell morphology, and was characterised into seven distinct domains (Fig. <InternalRef RefID="Fig8">8h-n</InternalRef>). A conical cell shape was only observed in the labellum of <Emphasis Type="Italic">D. hybrida</Emphasis> and the cell shape in the petals and sepals of <Emphasis Type="Italic">D. hybrida</Emphasis> were apparently unchanged by reducing the expression of <Emphasis Type="Italic">DhMYB1</Emphasis>.</Para><Para ID="Par17">Conical epidermal cells are a common feature of petal tissues and have been reported to influence pollination by insects and birds <Emphasis Type="Italic">via</Emphasis> changes in surface texture and light reflection and hence, the perception of colour and surface area by pollinators [<CitationRef CitationID="CR7">7</CitationRef>, <CitationRef CitationID="CR10">10</CitationRef>]. The presence of conical cells in the labellum, and not in the perianth of <Emphasis Type="Italic">D. hybrida</Emphasis>, thus correlates with a role in attracting pollinators to this part of the flower. In our study, the change in epidermal cell shape could not be perceived by the human naked eye and there was no apparent change in shape or color of the labella of treated compared to control flowers, even though these could be detected as reduction in <Emphasis Type="Italic">DhMYB1</Emphasis> mRNA and altered cell shape under the electron microscope. It is possible, however that the change in flower labellum cell shape, may be perceived by insects, as been reported in <Emphasis Type="Italic">Petunia</Emphasis> for flat-celled mutant lines that were less visited by bees compared to the conical-celled wild type flower [<CitationRef CitationID="CR8">8</CitationRef>]. Gene silencing using VIGS for other families of transcription factors, bHLH and MADS box, in the orchid <Emphasis Type="Italic">Phalaenopsis equestris</Emphasis> [<CitationRef CitationID="CR9">9</CitationRef>] and <Emphasis Type="Italic">PeSEP2</Emphasis> and <Emphasis Type="Italic">PeSEP3</Emphasis> in <Emphasis Type="Italic">Phalaenopsis</Emphasis> OX Red Shoes [<CitationRef CitationID="CR30">30</CitationRef>], resulted in changes in both cell and flower shape, while also not changing flower color . It was however reported that transient expression by particle bombardment of an R2R3 MYB transcription factor OgMYB1, from the orchid <Emphasis Type="Italic">Oncidium Gower Ramsey</Emphasis>, induced the formation of red pigments in the flower labellum [<CitationRef CitationID="CR31">31</CitationRef>]. In the latter study, the normal expression pattern was found only in petals and sepals, but the rest of the pigment pathway remained active so could be activated when the MYB was ectopically expressed in the labellum. Thus, not unexpectedly, it appears that several families of transcription factor must work together to result in the shape and colour of floral cells and organs and that changes that are not visible to humans may still have a biological and ecological impact. In addition to its role in attraction of insect pollinators, the unique and special nature of the orchid labellum is an important commercial quality of these plants and the characterization of the different regions, as in the current study, if extended to other species and cultivars of orchid, could be a useful morphometric marker for molecular breeding, similar to the characterization of petal epidermal cells of legume flowers which has been used as a micromorphological marker of different petal identity [<CitationRef CitationID="CR32">32</CitationRef>, <CitationRef CitationID="CR33">33</CitationRef>].</Para></Section2><Section2 ID="Sec11"><Heading><Emphasis Type="Italic">DhMYB1</Emphasis> is expressed during flower development</Heading><Para ID="Par18">In this study we focused on a candidate from the MYB9 subgroup and observed that <Emphasis Type="Italic">DhMYB1</Emphasis> expression from immature bud through to mature bud, is consistent with a role in flower development (Fig. <InternalRef RefID="Fig6">6</InternalRef>). The maximum observed expression of <Emphasis Type="Italic">DhMYB1</Emphasis> in the stage 6 floral bud, coincides with the fully formed flower at around 6 to 7 days before opening (Fig. <InternalRef RefID="Fig4">4</InternalRef>). At this stage, further flower development mainly consists of cell expansion and flower opening, thus the expression of <Emphasis Type="Italic">DhMYB1</Emphasis> may relate to a role in the continued regulation of cell shape during cell expansion as the flower matures. Members of the MYB9 subgroup have been reported to have various roles in flower development, and here we observed that the direct application of dsRNA sharing sequence identity with <Emphasis Type="Italic">DhMYB1</Emphasis>, significantly reduced the level of <Emphasis Type="Italic">DhMYB1</Emphasis> RNA (Fig. <InternalRef RefID="Fig9">9</InternalRef>) and resulted in altered cell shape in the orchid flower labellum (Fig. <InternalRef RefID="Fig10">10</InternalRef>). The change from (wild type) conical shaped cells to flattened cells, is very similar to that reported in the flowers of <Emphasis Type="Italic">mixta</Emphasis> mutants in <Emphasis Type="Italic">Anthirrhinum majus</Emphasis> [<CitationRef CitationID="CR5">5</CitationRef>, <CitationRef CitationID="CR34">34</CitationRef>] and <Emphasis Type="Italic">phmyb1</Emphasis> mutants in <Emphasis Type="Italic">Petunia hybrida</Emphasis> [<CitationRef CitationID="CR12">12</CitationRef>], supporting orthologous roles for <Emphasis Type="Italic">DhMYB1, PhMYB1</Emphasis> and <Emphasis Type="Italic">AmMIXTA</Emphasis>. The expression pattern of <Emphasis Type="Italic">DhMYB1</Emphasis> in <Emphasis Type="Italic">D. hybrida</Emphasis> is comparable with that reported for <Emphasis Type="Italic">PhMYB1</Emphasis>in petunia flowers [<CitationRef CitationID="CR12">12</CitationRef>] where the transcript level of the <Emphasis Type="Italic">DhMYB1</Emphasis> and <Emphasis Type="Italic">PhMYB1</Emphasis> increases gradually with the increasing size of floral bud and peaks when the flower bud is around 70 % of its maximum size. In contrast, the expression patterns reported for <Emphasis Type="Italic">AmMYBML2</Emphasis> and <Emphasis Type="Italic">AmMIXTA</Emphasis> in <Emphasis Type="Italic">Anthirrhinum majus</Emphasis> differ, with the former expressed relatively late, peaking when the corollas of the flowers are just opened and the expression of the latter peaking slightly earlier when the flowers are around half their final size. Interestingly, the phylogeny for this group (Fig. <InternalRef RefID="Fig2">2</InternalRef>) also places the PhMYB1 and DhMYB1 slightly closer together. The effect of dsRNA (and reduced mRNA) on flower cell shape, was only observed in the labella and not the petals or sepals of <Emphasis Type="Italic">D. hybrida</Emphasis> (Fig. <InternalRef RefID="Fig10">10</InternalRef>), thus we suggest that the function of <Emphasis Type="Italic">DhMYB1</Emphasis> relates to normal cell development of conical shaped cells throughout the maturity of the flower, and which we observed were confined to the labella of <Emphasis Type="Italic">D. hybrida</Emphasis>, but are found in the petals in both <Emphasis Type="Italic">Petunia</Emphasis> and <Emphasis Type="Italic">Antirrhinum</Emphasis>. This is also supported by the expression pattern of <Emphasis Type="Italic">DhMYB1</Emphasis> which was higher in the labella compared to the petals and sepals, which lack conical shaped epidermal cells (Fig. <InternalRef RefID="Fig7">7</InternalRef>).</Para></Section2><Section2 ID="Sec12"><Heading>Direct application of dsRNA is a useful approach to study flower developmental gene function</Heading><Para ID="Par19">Overexpression and RNA interference (RNAi) technology have proven to be useful tools to study the role of MYB family proteins during floral development and to improve flower quality and quantity [<CitationRef CitationID="CR35">35</CitationRef>]. However, in slow growing species such as orchids, stable transformation methods are not practical and thus VIGS and other transient expression and gene silencing approaches are more time and cost effective. VIGS has been demonstated as an effective method for gene silencing of MADS box transcription factors in <Emphasis Type="Italic">Phalaenopsis</Emphasis> orchids [<CitationRef CitationID="CR9">9</CitationRef>] and to have up to 95.8 % silencing efficiency [<CitationRef CitationID="CR36">36</CitationRef>]. A recent study in <Emphasis Type="Italic">Dendrobium</Emphasis> Sonia [<CitationRef CitationID="CR24">24</CitationRef>] demonstrated the utility of an agroinfitration RNAi approach to assay gene function in floral tissue of orchids. In our study, RNAi knock down of the expression of <Emphasis Type="Italic">DhMYB1</Emphasis> using <Emphasis Type="Italic">DhMYB1</Emphasis> dsRNA was able to produce a clear loss of function phenotype (altered epidermal cell shape) far more rapidly than could have been achieved <Emphasis Type="Italic">via</Emphasis> transgenic approaches, thus this may have potential for use in biotechnological applications as well as for research. This approach has been used successfully in animal systems such as <Emphasis Type="Italic">Caenorhabditis. elegans</Emphasis> [<CitationRef CitationID="CR37">37</CitationRef>] but in plants previous reports are limited to use for viral resistance, for example in tobacco [<CitationRef CitationID="CR38">38</CitationRef>], maize [<CitationRef CitationID="CR39">39</CitationRef>] and orchid [<CitationRef CitationID="CR26">26</CitationRef>]. In the current study, this approach was found to reduce transcript levels of <Emphasis Type="Italic">DhMYB1</Emphasis> of floral buds in <Emphasis Type="Italic">D. hybrida</Emphasis> successfully. Moreover, mechanical inoculation of RNA using bacterially expressed genes is a protocol that is simple and quick when compared with using either the <Emphasis Type="Italic">in vitro</Emphasis> synthesis of large amounts of RNA or the introduction of a transgene into plants. We envision that for some gene candidates, altered phenotypes would also be visible by naked eye, for instance, loss or reduction of pigmentation or changes in organ identity.</Para></Section2></Section1><Section1 Type="Conclusion" ID="Sec13"><Heading>Conclusions</Heading><Para ID="Par20">The development of <Emphasis Type="Italic">Dendrobium hybrida</Emphasis> flower buds was characterised into seven stages with meiosis occuring between stages 3 to 5 (bud size in the range of 10 to 25 mm) and pollen formation estimated to occur at stage 6 (bud size in the range of 25 to 30 mm). We also characterised adaxial epidermal cells of the flower perianth by SEM, finding that the petals and sepals each are divided into two distinct domains based on cell shape and size, while the labella had seven domains. We identified and cloned a full length <Emphasis Type="Italic">R2R3-MYB</Emphasis> cDNA sequence, <Emphasis Type="Italic">DhMYB1,</Emphasis> othologous to MYB sequences that are known to be involved in cell shape development and using <Emphasis Type="Italic">DhMYB1</Emphasis> gene sequences, demonstrated that the direct application of dsRNA to developing flower buds can reduce levels of endogenous transcripts in flowers. This leads us to suggest a role for <Emphasis Type="Italic">DhMYB1</Emphasis> in regulating the conical shape of the labella epidermal cells throughout flower development. This method is relatively rapid and inexpensive compared to vector based genetic transformation. We suggest that direct application of dsRNA to flowers can be an alternative method for cell transformation that may be useful for horticulture, in particular with respect to flower modification.</Para></Section1><Section1 Type="MaterialsAndMethods" ID="Sec14"><Heading>Methods</Heading><Section2 ID="Sec15"><Heading>Plant materials</Heading><Para ID="Par21">Hybrid plants (<Emphasis Type="Italic">Dendrobium hybrida</Emphasis>) clonally propagated from an unregistered cross of <Emphasis Type="Italic">Dendrobium</Emphasis> bobby messina and <Emphasis Type="Italic">Dendrobium</Emphasis> chao phraya were used for all experiments. Plants were purchased from Cheah Wah Sang Orchid Farm in Shah Alam, Selangor, Malaysia and grown in pots with charcoal as a root medium.</Para></Section2><Section2 ID="Sec16"><Heading>PCR amplification of the MYB domains, cloning and sequence analysis</Heading><Para ID="Par22">Total RNA was extracted from floral and young leaf tissues with a CTAB method [<CitationRef CitationID="CR40">40</CitationRef>]. First-strand cDNA synthesis was carried out by using High capacity cDNA reverse transcription kit (Applied Biosystem, USA) according to the manufacturer’s instructions. A 2 μl portion of first-strand cDNA reaction was used in i-Taq™ DNA polymerase PCR kit with two sets of degenerate primers (Dh1-MYB F: AAAGGTGCWTGGACYRMKGAAGAAGA and Dh1-MYB R: AGRTGRGTGTTCCARTARTTYTTGACRTC; Dh2-MYB F: AGGGCCATGGACWSYAGAMGAAGAYC and Dh2-MYB R: GAACTAYTGGAACACWCATYTAAAGAARCG) (custom synthesised by Intron Biotechnology, Korea). PCR reactions were cycled 30 times for 45 s at 94 °C, 45 s at 58 °C, and 1 min at 72 °C, respectively. RT-PCR products of approximately 300 bp were separated on 1 % agarose gel, extracted and cloned into pGEM®-T Easy Vector (Promega, USA). The DNA sequence of the cloned inserts was determined by Sanger sequencing using a commercial service (First BASE Laboratories Sdn Bhd, Malaysia).</Para></Section2><Section2 ID="Sec17"><Heading>3’ and 5’ Rapid amplification of cDNA ends – polymerase chain reaction (5’ and 3’ RACE-PCR)</Heading><Para ID="Par23">Full length sequence of a <Emphasis Type="Italic">DhMYB1</Emphasis> cDNA was obtained by 3’ and 5’ RACE using GeneRacer™ Kit (Invitrogen™, USA) according to the manufacturer’s instructions. The 5’ RACE-PCR was amplified using the GeneRacer™ 5′ Primer (CGACTGGAGCACGAGGACACTGA) and DhMYB 3’ primer (GCTTGCATACATTGAGAAGCATGGGC) whereas 3’ RACE-PCR was amplified using a DhMYB 5’ primer (AGACCACCTGTTGCCAAGGA) and GeneRacer™ 3′ Primer (GCTGTCAACGATACGCTACGTAACG). The PCR product was cloned by using Zero Blunt® TOPO® PCR Cloning Kit (Invitrogen™) and sequenced.</Para></Section2><Section2 ID="Sec18"><Heading>Phylogenetic analyses</Heading><Para ID="Par24">Thirty-two isolated <Emphasis Type="Italic">D. hybrida</Emphasis> cDNA sequences were translated into putative partial amino acid sequences using EMBOSS Transeq (<ExternalRef><RefSource>http://www.ebi.ac.uk/Tools/st/emboss_transeq</RefSource><RefTarget TargetType="URL" Address="http://www.ebi.ac.uk/Tools/st/emboss_transeq"/></ExternalRef>). The 32 partial amino acid sequences were aligned with DwMYB1 [GenBank: AF485892.1] [<CitationRef CitationID="CR27">27</CitationRef>] using EMBL-EBI ClustalW2 (<ExternalRef><RefSource>http://www.ebi.ac.uk/Tools/msa/clustalw2/</RefSource><RefTarget TargetType="URL" Address="http://www.ebi.ac.uk/Tools/msa/clustalw2/"/></ExternalRef>). Phylogenetic analysis was performed using IT3F: An Interspecies Transcription Factor Function Finder for Plants (<ExternalRef><RefSource>http://jicbio.bbsrc.ac.uk/IT3F</RefSource><RefTarget TargetType="URL" Address="http://jicbio.bbsrc.ac.uk/IT3F"/></ExternalRef>) with the 32 isolated putative partial protein sequences and other plant MYB superfamily R2R3 members from the GenBank database (the accession numbers and details are listed in Additional file <InternalRef RefID="MOESM2">2</InternalRef>). One candidate gene from subgroup 9 of the clustered R2R3 MYB gene sequences (subsequently named <Emphasis Type="Italic">DhMYB1</Emphasis>) was selected and the full-length cDNA amplified for functional study. The phylogenetic relationship of the amino acid sequence of DhMYB1 and other MYB proteins from subgroup 9, AmMIXTA [GenBank: CAA55725.1], MIXTA-LIKE MYB gene AmMYBML1 [GenBank: CAB43399.1], AmMYBML2 [GenBank: AAV70655] and AmMYBML3 [GenBank: AAU13905] from <Emphasis Type="Italic">Antirrhinum majus</Emphasis>; AtMYB16 [GenBank: AED92146.1] and AtMYB106 [GenBank: AEE73615.1] from <Emphasis Type="Italic">Arabidopsis thaliana</Emphasis>; PhMYB1 [GenBank: CAA78386.1] from <Emphasis Type="Italic">Petunia hybrida</Emphasis>; DcMYBML1 [GenBank: ADD64500.1] from <Emphasis Type="Italic">Dendrobium crumenatum</Emphasis>, DwMYB1 [GenBank: AAO49410.1] from <Emphasis Type="Italic">Dendrobium</Emphasis> sp.; TfMYMML2 [GenBank: ACT78694] from <Emphasis Type="Italic">Thalictrum filamentosum</Emphasis>; MgMYBML8 [GenBank: ADV29952.1] from <Emphasis Type="Italic">Mimulus guttatus pop-variant IM62</Emphasis> was carried out using Molecular Evolutionary Genetics Analysis (MEGA 4) (Center for Evolutionary Medicine and Informatics, Tempe, USA). PpMYB1 [GenBank: ACA33839] was used as an outgroup to root the tree and it was generated by using neighbour-joining analysis.</Para></Section2><Section2 ID="Sec19"><Heading>Plasmid construction</Heading><Para ID="Par25">Bacterial expression vector pL4440/<Emphasis Type="Italic">DhMYB1</Emphasis> was constructed with the potential to express double-stranded RNA corresponding to partial C-terminal sequences of <Emphasis Type="Italic">DhMYB1</Emphasis> under the control of a double T7 RNA polymerase promoter. The construct contained 430 bp (nts 769 to 1198) of <Emphasis Type="Italic">DhMYB1</Emphasis> [GenBank: JX846911], amplified by RT-PCR using RNA from <Emphasis Type="Italic">D. hybrida</Emphasis> young floral bud as a template. To generate the pL4440/<Emphasis Type="Italic">DhMYB1</Emphasis> construct, primer 1, (<Emphasis Type="Underline">GCGGCCGC</Emphasis>CCTAGGAAGAGGATACACCATTGAC; <Emphasis Type="Italic">Not</Emphasis> I sequence (underlined) plus nts 769 – 794 nt of the <Emphasis Type="Italic">DhMYB1</Emphasis> gene sequence) and primer 2 (<Emphasis Type="Underline">CCCATGG</Emphasis>GGTGGCGGTGAATTTGGA); <Emphasis Type="Italic">Nco</Emphasis> I sequence (underlined) plus nts 1198 to 1181 of the <Emphasis Type="Italic">DhMYB1</Emphasis> gene sequence) were used to amplify the <Emphasis Type="Italic">DhMYB1</Emphasis> gene fragment which was gel purified and digested with <Emphasis Type="Italic">Not</Emphasis> I and <Emphasis Type="Italic">Nco</Emphasis> I, then ligated between the <Emphasis Type="Italic">Not</Emphasis> I and <Emphasis Type="Italic">Nco</Emphasis> I cloning sites in pL4440. The plasmid was introduced into the RNase III-deficient <Emphasis Type="Italic">E. coli</Emphasis> strain HT115 (DE3) [<CitationRef CitationID="CR37">37</CitationRef>] using a standard CaCl<Subscript>2</Subscript> transformation protocol [<CitationRef CitationID="CR41">41</CitationRef>].</Para></Section2><Section2 ID="Sec20"><Heading>Production of crude bacterial lysates containing <Emphasis Type="Italic">DhMYB1</Emphasis> dsRNA</Heading><Para ID="Par26">A clone of the RNase III-deficient <Emphasis Type="Italic">E. coli</Emphasis> strain HT115 (DE3) harbouring the vector pL4440/DhMYB was maintained on solid LB medium supplemented with 100 μg/ml ampicillin and 12.5 μg/ml tetracycline. Preparation of <Emphasis Type="Italic">DhMYB1</Emphasis> dsRNA was by induction of this clone in liquid medium based on the method of Timmons <Emphasis Type="Italic">et al.</Emphasis> [<CitationRef CitationID="CR37">37</CitationRef>] as described in Lau <Emphasis Type="Italic">et al.</Emphasis> [<CitationRef CitationID="CR26">26</CitationRef>] but omitting the RNA annealing step.</Para></Section2><Section2 ID="Sec21"><Heading>Treatment of orchid plants</Heading><Para ID="Par27">For each experimental replicate, crude bacterial extract containing <Emphasis Type="Italic">DhMYB1</Emphasis> dsRNA was inoculated onto three orchid plants for each treatment and control groups with flowers at bud length 0–5 mm (stage 1). Mechanical inoculation was carried out by gently rubbing 50 μl containing 2 μg/μl of crude bacterial extract onto the flower bud at 5 day intervals using a latex-gloved finger. The plants were left for 30 min before rinsing off any debris under slow running tap water. The plants then were grown at 25 °C with a 12 h photoperiod. Treated and untreated buds were harvested at bud stages 5, 6 and 7, <Emphasis Type="Italic">i.e.,</Emphasis> 22 days post-treatment (dpt), 25 dpt and 29 dpt, respectively. Total RNA was extracted and expression levels of <Emphasis Type="Italic">DhMYB1</Emphasis> were analysed by RT-qPCR in three independent experiments (n = 3 per experiment). Images of floral buds were captured prior to RNA extraction.</Para></Section2><Section2 ID="Sec22"><Heading>Analysis of <Emphasis Type="Italic">DhMYB1</Emphasis> gene expression</Heading><Para ID="Par28">Samples of total RNA isolated using a CTAB method [<CitationRef CitationID="CR40">40</CitationRef>] were treated with DNase I (Invitrogen™). Two microgram of each RNA sample was used to prepare cDNA with High Capacity cDNA Reverse Transcription Kits (Applied Biosystems, USA) using random hexamers. For quantitative PCR experiments, <Emphasis Type="Italic">DhMYB1</Emphasis> RNA was quantified by two-step reverse transcription-quantitative real-time polymerase chain reaction (RT-qPCR) using the <Emphasis Type="Italic">DhMYB1</Emphasis> specific primers (DhMYB F: TGCTGTCGGATAAAGCCAATG and DhMYB R: GGTGGCGGTGAATTTGGA) and <Emphasis Type="Italic">β</Emphasis>-actin gene primers (<Emphasis Type="Italic">β</Emphasis>-actin F: TGGGCACCTAAATCTCTCAGC and <Emphasis Type="Italic">β</Emphasis>-actin R: GTCAGGGACATCAAGGAGAAG) in a 20-μL PCR mixture containing 2 μL of cDNA, 0.5 mM of each primer and Power SYBR® Green PCR Master Mix kit (Applied Biosystems, USA). Amplification conditions used an initial DNA Polymerase activation at 95 °C, 10 min, followed by 40 cycles of amplification with denaturing at 95 °C for 15 s, annealing and extension at 60 °C for 1 min using a 7500 Real Time PCR System (Applied Biosystems). SDS 1.3.1 (Sequence Detection Software) was used to create a relative quantification (ddCt) plate and the dissociation curves. <Emphasis Type="Italic">β</Emphasis>-actin was used as the endogenous reference for the normalization of the expression levels of the target CP gene [<CitationRef CitationID="CR42">42</CitationRef>] and the non-treated control sample was used as the calibrator. The relative quantification minimum (RQmin) ratio relative quantification maximum (RQmax) limit was set at 95 % confidence.</Para><Para ID="Par29">Semi-quantitative PCR was performed using a 20 μL PCR mixture containing 2 μL of cDNA, 5 pmoles of each primer, 1X PCR buffer, 0.25 mM of each dNTP and 1U of <Emphasis Type="Italic">i-Taq</Emphasis> DNA polymerase (iNtRON Biotechnology, Inc., Korea). Initial denaturing was set at 94 °C, 2 min, followed by 25 cycles of amplification with denaturing at 94 °C for 20 s, annealing at 60 °C for 10 s and extension at 72 °C for 30 s, and a final extension at 72 °C for 5 min. The amplified products were separated on 1.5 % (w/v) agarose gel, followed by image capture and band intensity analysis using AlphaImager HP (AlphaInnotech, USA) with AlphaInotech – Alphaview analysis software. <Emphasis Type="Italic">β-actin</Emphasis> was used as reference gene for relative quantification (using the primers as mentioned above).</Para></Section2><Section2 ID="Sec23"><Heading>Statistical analysis</Heading><Para ID="Par30">Relative quantification of <Emphasis Type="Italic">DhMYB1</Emphasis> cDNA at different bud stages (ranging from 0–35 mm) and different floral organs (sepals, petals and labella) were analysed by ANOVA one tailed test whereas relative quantification of <Emphasis Type="Italic">DhMYB1</Emphasis> cDNA between untreated control and treated bud stages 5, 6 and 7 (20–35 mm) were analysed by ANOVA two tailed test using statistica version 10 for Windows (StatSoft, USA). Multiple comparisons were performed with the Tukey HSD test. P &lt; 0.05 was considered to be significant.</Para></Section2><Section2 ID="Sec24"><Heading>Cytology</Heading><Para ID="Par31">Flower buds of different stages were fixed in 100 % ethanol : glacial acetic acid 3:1 at room temperature for 1 h and then transferred to 70 % ethanol for storage at −20 °C. Buds were dissected under a stereo-microscope and pollinia were placed in a drop of acetocarmine on a microscope slide. Meiocytes were removed, squashed under a cover slip and analysed for meiotic stages by through-light microscopy. Images were taken on a Nikon Eclipse i80 microscope using a cooled CCD camera and NIS-Elements 4.0 imaging package.</Para></Section2><Section2 ID="Sec25"><Heading>Scanning electron microscopy</Heading><Para ID="Par32"><Emphasis Type="Italic">D. hybrida</Emphasis> labellum, petals and sepals were cut into small pieces and fixed in 2 % (w/v) glutaraldehyde in distilled water at 4 °C for 16 h, followed by 2 % (v/v) aqueous osmium tetroxide in distilled water at 4 °C for 16 h. Then, the samples were washed with distilled water two times for 15 min and dehydrated through a standard ethanol series. Next, samples were infiltrated through ethanol and acetone mixtures (3:1, 1:1 and 1:3 of ethanol: acetone) for 15 min each. After that, the samples were incubated in acetone for 1 h, and then dehydrated samples were subjected to critical point drying at 31.5 °C, 1100 psi using a CPD 7501 instrument (Poloran, UK). Dried samples were mounted on specimen stubs and dried for 16 h in vacuum desiccators then were coated with gold and examined using a JSM 6400 scanning electron microscope (SEM) (Jeol Ltd., Japan). Cell shapes were analysed from SEM micrographs at 100-, 400- and 500-times magnification. Fresh <Emphasis Type="Italic">D. hybrida</Emphasis> labella, petals and sepals were mounted on specimen stubs and examined using a Leo 1455 VP-SEM (Angstrom Scientific Inc., US) and at 400-times magnification.</Para></Section2><Section2 ID="Sec26"><Heading>Availability of supporting data</Heading><Para ID="Par33">Phylogenetic relationships and subgroup designations in MYB proteins from <Emphasis Type="Italic">D. hybrida</Emphasis> (<Emphasis Type="Italic">Dh</Emphasis>) and the list of the R2R3 MYB proteins are included in Additional files <InternalRef RefID="MOESM1">1</InternalRef> and <InternalRef RefID="MOESM2">2</InternalRef>.</Para></Section2></Section1></Body><BodyRef FileRef="12870_2015_577_OnlinePDF.pdf" TargetType="OnlinePDF"/><ArticleBackmatter><ArticleNote Type="Misc"><Heading>Competing interests</Heading><SimplePara>The authors declare that they have no competing interests.</SimplePara></ArticleNote><ArticleNote Type="Misc"><Heading>Authors’ contributions</Heading><SimplePara>SEL, TS: experimental work, analysis of data, writing of manuscript. RYO, JAH: concept of project, analysis of data, writing of manuscript. All authors read and approved the final manuscript.</SimplePara></ArticleNote><Acknowledgments><Heading>Acknowledgements</Heading><SimplePara>This work was supported by the University of Malaya Fundamental Research Grant Scheme (Grant no. FP042/2008C), University of Malaya Flagship Project Fund (Grant no.: FL010-2012A and RU005E-2014) and Research Officer Grant Scheme (BR004-2014). JAH is partially supported by High Impact Research Chancellery Grant UM.C/625/1/HIR/MOHE/SCI/19 from the University of Malaya. We thank Dr John Bailey, University of Leicester for assistance with cytology; Mr Lee Wan Sin, University of Malaya for assistance with semi-quantitative PCR and Ms. Alena Lee Sanusi for editorial assistance.</SimplePara></Acknowledgments><Appendix ID="App1" OutputMedium="Online"><Section1 ID="Sec27"><Heading>Additional files</Heading><Para ID="Par34"><MediaObject ID="MOESM1"><DataObject FileRef="12870_2015_577_MOESM1_ESM.zip"><Caption Language="En"><CaptionNumber>Additional file 1:</CaptionNumber><CaptionContent><SimplePara><Emphasis Type="Bold">Phylogenetic relationships and subgroup designations in MYB proteins from</Emphasis> <Emphasis Type="BoldItalic">D. hybrida</Emphasis> <Emphasis Type="Bold">(</Emphasis><Emphasis Type="BoldItalic">Dh</Emphasis><Emphasis Type="Bold">).</Emphasis> Phylogram made using Interspecies Transcription Factor Function Finder (IT3F) <Emphasis Type="Italic">At: Arabidopsis</Emphasis> thaliana; <Emphasis Type="Italic">Os</Emphasis>: <Emphasis Type="Italic">Oryza sativa</Emphasis>, <Emphasis Type="Italic">Am</Emphasis>: <Emphasis Type="Italic">Antirrhinum majus</Emphasis>, <Emphasis Type="Italic">Gh</Emphasis>: <Emphasis Type="Italic">Gossypium hirsutum</Emphasis>, <Emphasis Type="Italic">Fa</Emphasis>: <Emphasis Type="Italic">Fragaria ananassa</Emphasis>, <Emphasis Type="Italic">Eg</Emphasis>: <Emphasis Type="Italic">Eucalyptus gunnii</Emphasis> and <Emphasis Type="Italic">Le</Emphasis>: <Emphasis Type="Italic">Lentinula edodes</Emphasis>. Black: <Emphasis Type="Italic">Arabidopsis</Emphasis>; Yellow: monocots; Green: legumes; Red: <Emphasis Type="Italic">D. hybrida</Emphasis> from this study; Blue: MYB genes with known function; Red dot: gene duplication; Blue dot: Genes in tandem. (ZIP 339 kb)</SimplePara></CaptionContent></Caption></DataObject></MediaObject><MediaObject ID="MOESM2"><DataObject FileRef="12870_2015_577_MOESM2_ESM.docx"><Caption Language="En"><CaptionNumber>Additional file 2:</CaptionNumber><CaptionContent><SimplePara><Emphasis Type="Bold">Table S1.</Emphasis> Details for the R2R3 MYB proteins used in the Additional file <InternalRef RefID="MOESM1">1</InternalRef>. (DOCX 40 kb)</SimplePara></CaptionContent></Caption></DataObject></MediaObject></Para></Section1></Appendix><Bibliography ID="Bib1"><Heading>References</Heading><Citation ID="CR1"><CitationNumber>1.</CitationNumber><BibArticle><BibAuthorName><Initials>Y-Y</Initials><FamilyName>Hsiao</FamilyName></BibAuthorName><BibAuthorName><Initials>Z-J</Initials><FamilyName>Pan</FamilyName></BibAuthorName><BibAuthorName><Initials>C-C</Initials><FamilyName>Hsu</FamilyName></BibAuthorName><BibAuthorName><Initials>Y-P</Initials><FamilyName>Yang</FamilyName></BibAuthorName><BibAuthorName><Initials>Y-C</Initials><FamilyName>Hsu</FamilyName></BibAuthorName><BibAuthorName><Initials>Y-C</Initials><FamilyName>Chuang</FamilyName></BibAuthorName><BibAuthorName><Initials>H-H</Initials><FamilyName>Shih</FamilyName></BibAuthorName><BibAuthorName><Initials>W-H</Initials><FamilyName>Chen</FamilyName></BibAuthorName><BibAuthorName><Initials>W-C</Initials><FamilyName>Tsai</FamilyName></BibAuthorName><BibAuthorName><Initials>H-H</Initials><FamilyName>Chen</FamilyName></BibAuthorName><Year>2011</Year><ArticleTitle Language="En">Research on orchid biology and biotechnology</ArticleTitle><JournalTitle>Plant Cell Physiol</JournalTitle><VolumeID>52</VolumeID><IssueID>9</IssueID><FirstPage>1467</FirstPage><LastPage>1486</LastPage></BibArticle><BibUnstructured>Hsiao Y-Y, Pan Z-J, Hsu C-C, Yang Y-P, Hsu Y-C, Chuang Y-C, et al. Research on orchid biology and biotechnology. Plant Cell Physiol. 2011;52(9):1467–86.</BibUnstructured></Citation><Citation ID="CR2"><CitationNumber>2.</CitationNumber><BibArticle><BibAuthorName><Initials>Y</Initials><FamilyName>Khentry</FamilyName></BibAuthorName><BibAuthorName><Initials>A</Initials><FamilyName>Paradornuwat</FamilyName></BibAuthorName><BibAuthorName><Initials>S</Initials><FamilyName>Tantiwiwat</FamilyName></BibAuthorName><BibAuthorName><Initials>S</Initials><FamilyName>Phansiri</FamilyName></BibAuthorName><BibAuthorName><Initials>N</Initials><FamilyName>Thaveechai</FamilyName></BibAuthorName><Year>2006</Year><ArticleTitle Language="En">Incidence of Cymbidium mosaic virus and Odontoglossum ringspot virus in Dendrobium spp. in Thailand</ArticleTitle><JournalTitle>Crop Prot</JournalTitle><VolumeID>25</VolumeID><IssueID>9</IssueID><FirstPage>926</FirstPage><LastPage>932</LastPage></BibArticle><BibUnstructured>Khentry Y, Paradornuwat A, Tantiwiwat S, Phansiri S, Thaveechai N. Incidence of Cymbidium mosaic virus and Odontoglossum ringspot virus in Dendrobium spp. in Thailand. Crop Prot. 2006;25(9):926–32.</BibUnstructured></Citation><Citation ID="CR3"><CitationNumber>3.</CitationNumber><BibArticle><BibAuthorName><Initials>E</Initials><FamilyName>Grotewold</FamilyName></BibAuthorName><Year>2006</Year><ArticleTitle Language="En">The genetics and biochemistry of floral pigments</ArticleTitle><JournalTitle>Annu Rev Plant Biol</JournalTitle><VolumeID>57</VolumeID><FirstPage>761</FirstPage><LastPage>780</LastPage></BibArticle><BibUnstructured>Grotewold E. The genetics and biochemistry of floral pigments. Annu Rev Plant Biol. 2006;57:761–80.</BibUnstructured></Citation><Citation ID="CR4"><CitationNumber>4.</CitationNumber><BibArticle><BibAuthorName><Initials>Y</Initials><FamilyName>Tanaka</FamilyName></BibAuthorName><BibAuthorName><Initials>F</Initials><FamilyName>Brugliera</FamilyName></BibAuthorName><BibAuthorName><Initials>G</Initials><FamilyName>Kalc</FamilyName></BibAuthorName><BibAuthorName><Initials>M</Initials><FamilyName>Senior</FamilyName></BibAuthorName><BibAuthorName><Initials>B</Initials><FamilyName>Dyson</FamilyName></BibAuthorName><BibAuthorName><Initials>N</Initials><FamilyName>Nakamura</FamilyName></BibAuthorName><BibAuthorName><Initials>Y</Initials><FamilyName>Katsumoto</FamilyName></BibAuthorName><BibAuthorName><Initials>S</Initials><FamilyName>Chandler</FamilyName></BibAuthorName><Year>2010</Year><ArticleTitle Language="En">Flower color modification by engineering of the flavonoid biosynthetic pathway: practical perspectives</ArticleTitle><JournalTitle>Biosci Biotechnol Biochem</JournalTitle><VolumeID>74</VolumeID><IssueID>9</IssueID><FirstPage>1760</FirstPage><LastPage>1769</LastPage></BibArticle><BibUnstructured>Tanaka Y, Brugliera F, Kalc G, Senior M, Dyson B, Nakamura N, et al. Flower color modification by engineering of the flavonoid biosynthetic pathway: practical perspectives. Biosci Biotechnol Biochem. 2010;74(9):1760–9.</BibUnstructured></Citation><Citation ID="CR5"><CitationNumber>5.</CitationNumber><BibArticle><BibAuthorName><Initials>K</Initials><FamilyName>Noda</FamilyName></BibAuthorName><BibAuthorName><Initials>BJ</Initials><FamilyName>Glover</FamilyName></BibAuthorName><BibAuthorName><Initials>P</Initials><FamilyName>Linstead</FamilyName></BibAuthorName><BibAuthorName><Initials>C</Initials><FamilyName>Martin</FamilyName></BibAuthorName><Year>1994</Year><ArticleTitle Language="En">Flower color intensity depends on specialized cell-shape controlled by a Myb-related transcription factor</ArticleTitle><JournalTitle>Nature</JournalTitle><VolumeID>369</VolumeID><IssueID>6482</IssueID><FirstPage>661</FirstPage><LastPage>664</LastPage></BibArticle><BibUnstructured>Noda K, Glover BJ, Linstead P, Martin C. Flower color intensity depends on specialized cell-shape controlled by a Myb-related transcription factor. Nature. 1994;369(6482):661–4.</BibUnstructured></Citation><Citation ID="CR6"><CitationNumber>6.</CitationNumber><BibArticle><BibAuthorName><Initials>R</Initials><FamilyName>Miller</FamilyName></BibAuthorName><BibAuthorName><Initials>SJ</Initials><FamilyName>Owens</FamilyName></BibAuthorName><BibAuthorName><Initials>B</Initials><FamilyName>Rorslett</FamilyName></BibAuthorName><Year>2011</Year><ArticleTitle Language="En">Plants and colour: flowers and pollination</ArticleTitle><JournalTitle>Optics Laser Technol</JournalTitle><VolumeID>43</VolumeID><IssueID>2</IssueID><FirstPage>282</FirstPage><LastPage>294</LastPage></BibArticle><BibUnstructured>Miller R, Owens SJ, Rorslett B. Plants and colour: flowers and pollination. Optics Laser Technol. 2011;43(2):282–94.</BibUnstructured></Citation><Citation ID="CR7"><CitationNumber>7.</CitationNumber><BibArticle><BibAuthorName><Initials>HM</Initials><FamilyName>Whitney</FamilyName></BibAuthorName><BibAuthorName><Initials>KMV</Initials><FamilyName>Bennett</FamilyName></BibAuthorName><BibAuthorName><Initials>M</Initials><FamilyName>Dorling</FamilyName></BibAuthorName><BibAuthorName><Initials>L</Initials><FamilyName>Sandbach</FamilyName></BibAuthorName><BibAuthorName><Initials>D</Initials><FamilyName>Prince</FamilyName></BibAuthorName><BibAuthorName><Initials>L</Initials><FamilyName>Chittka</FamilyName></BibAuthorName><BibAuthorName><Initials>BJ</Initials><FamilyName>Glover</FamilyName></BibAuthorName><Year>2011</Year><ArticleTitle Language="En">Why do so many petals have conical epidermal cells?</ArticleTitle><JournalTitle>Ann Bot</JournalTitle><VolumeID>108</VolumeID><IssueID>4</IssueID><FirstPage>609</FirstPage><LastPage>616</LastPage></BibArticle><BibUnstructured>Whitney HM, Bennett KMV, Dorling M, Sandbach L, Prince D, Chittka L, et al. Why do so many petals have conical epidermal cells? Ann Bot. 2011;108(4):609–16.</BibUnstructured></Citation><Citation ID="CR8"><CitationNumber>8.</CitationNumber><BibArticle><BibAuthorName><Initials>K</Initials><FamilyName>Alcorn</FamilyName></BibAuthorName><BibAuthorName><Initials>H</Initials><FamilyName>Whitney</FamilyName></BibAuthorName><BibAuthorName><Initials>B</Initials><FamilyName>Glover</FamilyName></BibAuthorName><Year>2012</Year><ArticleTitle Language="En">Flower movement increases pollinator preference for flowers with better grip</ArticleTitle><JournalTitle>Funct Ecol</JournalTitle><VolumeID>26</VolumeID><IssueID>4</IssueID><FirstPage>941</FirstPage><LastPage>947</LastPage></BibArticle><BibUnstructured>Alcorn K, Whitney H, Glover B. Flower movement increases pollinator preference for flowers with better grip. Funct Ecol. 2012;26(4):941–7.</BibUnstructured></Citation><Citation ID="CR9"><CitationNumber>9.</CitationNumber><BibArticle><BibAuthorName><Initials>M-H</Initials><FamilyName>Hsieh</FamilyName></BibAuthorName><BibAuthorName><Initials>Z-J</Initials><FamilyName>Pan</FamilyName></BibAuthorName><BibAuthorName><Initials>P-H</Initials><FamilyName>Lai</FamilyName></BibAuthorName><BibAuthorName><Initials>H-C</Initials><FamilyName>Lu</FamilyName></BibAuthorName><BibAuthorName><Initials>H-H</Initials><FamilyName>Yeh</FamilyName></BibAuthorName><BibAuthorName><Initials>C-C</Initials><FamilyName>Hsu</FamilyName></BibAuthorName><BibAuthorName><Initials>W-L</Initials><FamilyName>Wu</FamilyName></BibAuthorName><BibAuthorName><Initials>M-C</Initials><FamilyName>Chung</FamilyName></BibAuthorName><BibAuthorName><Initials>S-S</Initials><FamilyName>Wang</FamilyName></BibAuthorName><BibAuthorName><Initials>W-H</Initials><FamilyName>Chen</FamilyName></BibAuthorName><Etal/><Year>2013</Year><ArticleTitle Language="En">Virus-induced gene silencing unravels multiple transcription factors involved in floral growth and development in Phalaenopsis orchids</ArticleTitle><JournalTitle>J Exp Bot</JournalTitle><VolumeID>64</VolumeID><IssueID>12</IssueID><FirstPage>3869</FirstPage><LastPage>3884</LastPage></BibArticle><BibUnstructured>Hsieh M-H, Pan Z-J, Lai P-H, Lu H-C, Yeh H-H, Hsu C-C, et al. Virus-induced gene silencing unravels multiple transcription factors involved in floral growth and development in Phalaenopsis orchids. J Exp Bot. 2013;64(12):3869–84.</BibUnstructured></Citation><Citation ID="CR10"><CitationNumber>10.</CitationNumber><BibArticle><BibAuthorName><Initials>S</Initials><FamilyName>Papiorek</FamilyName></BibAuthorName><BibAuthorName><Initials>RR</Initials><FamilyName>Junker</FamilyName></BibAuthorName><BibAuthorName><Initials>K</Initials><FamilyName>Lunau</FamilyName></BibAuthorName><Year>2014</Year><ArticleTitle Language="En">Gloss, colour and grip: multifunctional epidermal cell shapes in bee- and bird-pollinated flowers</ArticleTitle><JournalTitle>Plos One</JournalTitle><VolumeID>9</VolumeID><IssueID>11</IssueID><FirstPage>e112013</FirstPage></BibArticle><BibUnstructured>Papiorek S, Junker RR, Lunau K. Gloss, colour and grip: multifunctional epidermal cell shapes in bee- and bird-pollinated flowers. Plos One. 2014;9(11):e112013.</BibUnstructured></Citation><Citation ID="CR11"><CitationNumber>11.</CitationNumber><BibArticle><BibAuthorName><Initials>K</Initials><FamilyName>Yoshida</FamilyName></BibAuthorName><BibAuthorName><Initials>S</Initials><FamilyName>Kitahara</FamilyName></BibAuthorName><BibAuthorName><Initials>D</Initials><FamilyName>Ito</FamilyName></BibAuthorName><BibAuthorName><Initials>T</Initials><FamilyName>Kondo</FamilyName></BibAuthorName><Year>2006</Year><ArticleTitle Language="En">Ferric ions involved in the flower color development of the Himalayan blue poppy, Meconopsis grandis</ArticleTitle><JournalTitle>Phytochemistry</JournalTitle><VolumeID>67</VolumeID><IssueID>10</IssueID><FirstPage>992</FirstPage><LastPage>998</LastPage></BibArticle><BibUnstructured>Yoshida K, Kitahara S, Ito D, Kondo T. Ferric ions involved in the flower color development of the Himalayan blue poppy, Meconopsis grandis. Phytochemistry. 2006;67(10):992–8.</BibUnstructured></Citation><Citation ID="CR12"><CitationNumber>12.</CitationNumber><BibArticle><BibAuthorName><Initials>K</Initials><FamilyName>Baumann</FamilyName></BibAuthorName><BibAuthorName><Initials>M</Initials><FamilyName>Perez-Rodriguez</FamilyName></BibAuthorName><BibAuthorName><Initials>D</Initials><FamilyName>Bradley</FamilyName></BibAuthorName><BibAuthorName><Initials>J</Initials><FamilyName>Venail</FamilyName></BibAuthorName><BibAuthorName><Initials>P</Initials><FamilyName>Bailey</FamilyName></BibAuthorName><BibAuthorName><Initials>H</Initials><FamilyName>Jin</FamilyName></BibAuthorName><BibAuthorName><Initials>R</Initials><FamilyName>Koes</FamilyName></BibAuthorName><BibAuthorName><Initials>K</Initials><FamilyName>Roberts</FamilyName></BibAuthorName><BibAuthorName><Initials>C</Initials><FamilyName>Martin</FamilyName></BibAuthorName><Year>2007</Year><ArticleTitle Language="En">Control of cell and petal morphogenesis by R2R3 MYB transcription factors</ArticleTitle><JournalTitle>Development</JournalTitle><VolumeID>134</VolumeID><IssueID>9</IssueID><FirstPage>1691</FirstPage><LastPage>1701</LastPage></BibArticle><BibUnstructured>Baumann K, Perez-Rodriguez M, Bradley D, Venail J, Bailey P, Jin H, et al. Control of cell and petal morphogenesis by R2R3 MYB transcription factors. Development. 2007;134(9):1691–701.</BibUnstructured></Citation><Citation ID="CR13"><CitationNumber>13.</CitationNumber><BibArticle><BibAuthorName><Initials>HL</Initials><FamilyName>Jin</FamilyName></BibAuthorName><BibAuthorName><Initials>C</Initials><FamilyName>Martin</FamilyName></BibAuthorName><Year>1999</Year><ArticleTitle Language="En">Multifunctionality and diversity within the plant MYB-gene family</ArticleTitle><JournalTitle>Plant Mol Biol</JournalTitle><VolumeID>41</VolumeID><IssueID>5</IssueID><FirstPage>577</FirstPage><LastPage>585</LastPage></BibArticle><BibUnstructured>Jin HL, Martin C. Multifunctionality and diversity within the plant MYB-gene family. Plant Mol Biol. 1999;41(5):577–85.</BibUnstructured></Citation><Citation ID="CR14"><CitationNumber>14.</CitationNumber><BibArticle><BibAuthorName><Initials>C</Initials><FamilyName>Dubos</FamilyName></BibAuthorName><BibAuthorName><Initials>R</Initials><FamilyName>Stracke</FamilyName></BibAuthorName><BibAuthorName><Initials>E</Initials><FamilyName>Grotewold</FamilyName></BibAuthorName><BibAuthorName><Initials>B</Initials><FamilyName>Weisshaar</FamilyName></BibAuthorName><BibAuthorName><Initials>C</Initials><FamilyName>Martin</FamilyName></BibAuthorName><BibAuthorName><Initials>L</Initials><FamilyName>Lepiniec</FamilyName></BibAuthorName><Year>2010</Year><ArticleTitle Language="En">MYB transcription factors in Arabidopsis</ArticleTitle><JournalTitle>Trends Plant Sci</JournalTitle><VolumeID>15</VolumeID><IssueID>10</IssueID><FirstPage>573</FirstPage><LastPage>581</LastPage></BibArticle><BibUnstructured>Dubos C, Stracke R, Grotewold E, Weisshaar B, Martin C, Lepiniec L. MYB transcription factors in Arabidopsis. Trends Plant Sci. 2010;15(10):573–81.</BibUnstructured></Citation><Citation ID="CR15"><CitationNumber>15.</CitationNumber><BibArticle><BibAuthorName><Initials>H</Initials><FamilyName>Du</FamilyName></BibAuthorName><BibAuthorName><Initials>Y-B</Initials><FamilyName>Wang</FamilyName></BibAuthorName><BibAuthorName><Initials>Y</Initials><FamilyName>Xie</FamilyName></BibAuthorName><BibAuthorName><Initials>Z</Initials><FamilyName>Liang</FamilyName></BibAuthorName><BibAuthorName><Initials>S-J</Initials><FamilyName>Jiang</FamilyName></BibAuthorName><BibAuthorName><Initials>S-S</Initials><FamilyName>Zhang</FamilyName></BibAuthorName><BibAuthorName><Initials>Y-B</Initials><FamilyName>Huang</FamilyName></BibAuthorName><BibAuthorName><Initials>Y-X</Initials><FamilyName>Tang</FamilyName></BibAuthorName><Year>2013</Year><ArticleTitle Language="En">Genome-wide identification and evolutionary and expression analyses of MYB-related genes in land plants</ArticleTitle><JournalTitle>DNA Res</JournalTitle><VolumeID>20</VolumeID><IssueID>5</IssueID><FirstPage>437</FirstPage><LastPage>448</LastPage></BibArticle><BibUnstructured>Du H, Wang Y-B, Xie Y, Liang Z, Jiang S-J, Zhang S-S, et al. Genome-wide identification and evolutionary and expression analyses of MYB-related genes in land plants. DNA Res. 2013;20(5):437–48.</BibUnstructured></Citation><Citation ID="CR16"><CitationNumber>16.</CitationNumber><BibArticle><BibAuthorName><Initials>HD</Initials><FamilyName>Kranz</FamilyName></BibAuthorName><BibAuthorName><Initials>M</Initials><FamilyName>Denekamp</FamilyName></BibAuthorName><BibAuthorName><Initials>R</Initials><FamilyName>Greco</FamilyName></BibAuthorName><BibAuthorName><Initials>H</Initials><FamilyName>Jin</FamilyName></BibAuthorName><BibAuthorName><Initials>A</Initials><FamilyName>Leyva</FamilyName></BibAuthorName><BibAuthorName><Initials>RC</Initials><FamilyName>Meissner</FamilyName></BibAuthorName><BibAuthorName><Initials>K</Initials><FamilyName>Petroni</FamilyName></BibAuthorName><BibAuthorName><Initials>A</Initials><FamilyName>Urzainqui</FamilyName></BibAuthorName><BibAuthorName><Initials>M</Initials><FamilyName>Bevan</FamilyName></BibAuthorName><BibAuthorName><Initials>C</Initials><FamilyName>Martin</FamilyName></BibAuthorName><Etal/><Year>1998</Year><ArticleTitle Language="En">Towards functional characterisation of the members of the R2R3-MYB gene family from Arabidopsis thaliana</ArticleTitle><JournalTitle>Plant J</JournalTitle><VolumeID>16</VolumeID><IssueID>2</IssueID><FirstPage>263</FirstPage><LastPage>276</LastPage></BibArticle><BibUnstructured>Kranz HD, Denekamp M, Greco R, Jin H, Leyva A, Meissner RC, et al. Towards functional characterisation of the members of the R2R3-MYB gene family from Arabidopsis thaliana. Plant J. 1998;16(2):263–76.</BibUnstructured></Citation><Citation ID="CR17"><CitationNumber>17.</CitationNumber><BibArticle><BibAuthorName><Initials>R</Initials><FamilyName>Stracke</FamilyName></BibAuthorName><BibAuthorName><Initials>M</Initials><FamilyName>Werber</FamilyName></BibAuthorName><BibAuthorName><Initials>B</Initials><FamilyName>Weisshaar</FamilyName></BibAuthorName><Year>2001</Year><ArticleTitle Language="En">The R2R3-MYB gene family in Arabidopsis thaliana</ArticleTitle><JournalTitle>Curr Opin Plant Biol</JournalTitle><VolumeID>4</VolumeID><IssueID>5</IssueID><FirstPage>447</FirstPage><LastPage>456</LastPage></BibArticle><BibUnstructured>Stracke R, Werber M, Weisshaar B. The R2R3-MYB gene family in Arabidopsis thaliana. Curr Opin Plant Biol. 2001;4(5):447–56.</BibUnstructured></Citation><Citation ID="CR18"><CitationNumber>18.</CitationNumber><BibArticle><BibAuthorName><Initials>FW</Initials><FamilyName>Jaffe</FamilyName></BibAuthorName><BibAuthorName><Initials>A</Initials><FamilyName>Tattersall</FamilyName></BibAuthorName><BibAuthorName><Initials>BJ</Initials><FamilyName>Glover</FamilyName></BibAuthorName><Year>2007</Year><ArticleTitle Language="En">A truncated MYB transcription factor from Antirrhinum majus regulates epidermal cell outgrowth</ArticleTitle><JournalTitle>J Exp Bot</JournalTitle><VolumeID>58</VolumeID><IssueID>6</IssueID><FirstPage>1515</FirstPage><LastPage>1524</LastPage></BibArticle><BibUnstructured>Jaffe FW, Tattersall A, Glover BJ. A truncated MYB transcription factor from Antirrhinum majus regulates epidermal cell outgrowth. J Exp Bot. 2007;58(6):1515–24.</BibUnstructured></Citation><Citation ID="CR19"><CitationNumber>19.</CitationNumber><BibArticle><BibAuthorName><Initials>K</Initials><FamilyName>Ogata</FamilyName></BibAuthorName><BibAuthorName><Initials>S</Initials><FamilyName>Morikawa</FamilyName></BibAuthorName><BibAuthorName><Initials>H</Initials><FamilyName>Nakamura</FamilyName></BibAuthorName><BibAuthorName><Initials>A</Initials><FamilyName>Sekikawa</FamilyName></BibAuthorName><BibAuthorName><Initials>T</Initials><FamilyName>Inoue</FamilyName></BibAuthorName><BibAuthorName><Initials>H</Initials><FamilyName>Kanai</FamilyName></BibAuthorName><BibAuthorName><Initials>A</Initials><FamilyName>Sarai</FamilyName></BibAuthorName><BibAuthorName><Initials>S</Initials><FamilyName>Ishii</FamilyName></BibAuthorName><BibAuthorName><Initials>Y</Initials><FamilyName>Nishimura</FamilyName></BibAuthorName><Year>1994</Year><ArticleTitle Language="En">Solution structure of a specific DNA complex of the Myb DNA-binding domain with cooperative recognition helices</ArticleTitle><JournalTitle>Cell</JournalTitle><VolumeID>79</VolumeID><IssueID>4</IssueID><FirstPage>639</FirstPage><LastPage>648</LastPage></BibArticle><BibUnstructured>Ogata K, Morikawa S, Nakamura H, Sekikawa A, Inoue T, Kanai H, et al. Solution structure of a specific DNA complex of the Myb DNA-binding domain with cooperative recognition helices. Cell. 1994;79(4):639–48.</BibUnstructured></Citation><Citation ID="CR20"><CitationNumber>20.</CitationNumber><BibArticle><BibAuthorName><Initials>JS</Initials><FamilyName>Lipsick</FamilyName></BibAuthorName><Year>1996</Year><ArticleTitle Language="En">One billion years of Myb</ArticleTitle><JournalTitle>Oncogene</JournalTitle><VolumeID>13</VolumeID><IssueID>2</IssueID><FirstPage>223</FirstPage><LastPage>235</LastPage></BibArticle><BibUnstructured>Lipsick JS. One billion years of Myb. Oncogene. 1996;13(2):223–35.</BibUnstructured></Citation><Citation ID="CR21"><CitationNumber>21.</CitationNumber><BibArticle><BibAuthorName><Initials>M</Initials><FamilyName>Perez-Rodriguez</FamilyName></BibAuthorName><BibAuthorName><Initials>FW</Initials><FamilyName>Jaffe</FamilyName></BibAuthorName><BibAuthorName><Initials>E</Initials><FamilyName>Butelli</FamilyName></BibAuthorName><BibAuthorName><Initials>BJ</Initials><FamilyName>Glover</FamilyName></BibAuthorName><BibAuthorName><Initials>C</Initials><FamilyName>Martin</FamilyName></BibAuthorName><Year>2005</Year><ArticleTitle Language="En">Development of three different cell types is associated with the activity of a specific MYB transcription factor in the ventral petal of Antirrhinum majus flowers</ArticleTitle><JournalTitle>Development</JournalTitle><VolumeID>132</VolumeID><IssueID>2</IssueID><FirstPage>359</FirstPage><LastPage>370</LastPage></BibArticle><BibUnstructured>Perez-Rodriguez M, Jaffe FW, Butelli E, Glover BJ, Martin C. Development of three different cell types is associated with the activity of a specific MYB transcription factor in the ventral petal of Antirrhinum majus flowers. Development. 2005;132(2):359–70.</BibUnstructured></Citation><Citation ID="CR22"><CitationNumber>22.</CitationNumber><BibArticle><BibAuthorName><Initials>VS</Initials><FamilyName>Stilio</FamilyName><Particle>Di</Particle></BibAuthorName><BibAuthorName><Initials>C</Initials><FamilyName>Martin</FamilyName></BibAuthorName><BibAuthorName><Initials>AF</Initials><FamilyName>Schulfer</FamilyName></BibAuthorName><BibAuthorName><Initials>CF</Initials><FamilyName>Connelly</FamilyName></BibAuthorName><Year>2009</Year><ArticleTitle Language="En">An ortholog of MIXTA-like2 controls epidermal cell shape in flowers of Thalictrum</ArticleTitle><JournalTitle>New Phytol</JournalTitle><VolumeID>183</VolumeID><IssueID>3</IssueID><FirstPage>718</FirstPage><LastPage>728</LastPage></BibArticle><BibUnstructured>Di Stilio VS, Martin C, Schulfer AF, Connelly CF. An ortholog of MIXTA-like2 controls epidermal cell shape in flowers of Thalictrum. New Phytol. 2009;183(3):718–28.</BibUnstructured></Citation><Citation ID="CR23"><CitationNumber>23.</CitationNumber><BibArticle><BibAuthorName><Initials>UB</Initials><FamilyName>Jagtap</FamilyName></BibAuthorName><BibAuthorName><Initials>RG</Initials><FamilyName>Gurav</FamilyName></BibAuthorName><BibAuthorName><Initials>VA</Initials><FamilyName>Bapat</FamilyName></BibAuthorName><Year>2011</Year><ArticleTitle Language="En">Role of RNA interference in plant improvement</ArticleTitle><JournalTitle>Naturwissenschaften</JournalTitle><VolumeID>98</VolumeID><IssueID>6</IssueID><FirstPage>473</FirstPage><LastPage>492</LastPage></BibArticle><BibUnstructured>Jagtap UB, Gurav RG, Bapat VA. Role of RNA interference in plant improvement. Naturwissenschaften. 2011;98(6):473–92.</BibUnstructured></Citation><Citation ID="CR24"><CitationNumber>24.</CitationNumber><BibUnstructured>Ratanasut K, Monmai C, Piluk P. Transient hairpin RNAi-induced silencing in floral tissues of Dendrobium Sonia ‘Earsakul’ by agroinfiltration for rapid assay of flower colour modification. Plant Cell Tiss Organ Cult. 2014;1–12.</BibUnstructured></Citation><Citation ID="CR25"><CitationNumber>25.</CitationNumber><BibUnstructured>Tenllado F, Martinez-Garcia B, Vargas M, Diaz-Ruiz JR. Crude extracts of bacterially expressed dsRNA can be used to protect plants against virus infections. BMC Biotechnol. 2003;3.</BibUnstructured></Citation><Citation ID="CR26"><CitationNumber>26.</CitationNumber><BibArticle><BibAuthorName><Initials>SE</Initials><FamilyName>Lau</FamilyName></BibAuthorName><BibAuthorName><Initials>P</Initials><FamilyName>Mazumdar</FamilyName></BibAuthorName><BibAuthorName><Initials>TW</Initials><FamilyName>Hee</FamilyName></BibAuthorName><BibAuthorName><Initials>ALA</Initials><FamilyName>Song</FamilyName></BibAuthorName><BibAuthorName><Initials>RY</Initials><FamilyName>Othman</FamilyName></BibAuthorName><BibAuthorName><Initials>JA</Initials><FamilyName>Harikrishna</FamilyName></BibAuthorName><Year>2014</Year><ArticleTitle Language="En">Crude extracts of bacterially-expressed dsRNA protect orchid plants against Cymbidium mosaic virus during transplantation from in vitro culture</ArticleTitle><JournalTitle>J Horticultural Sci Biotechnol</JournalTitle><VolumeID>89</VolumeID><IssueID>5</IssueID><FirstPage>569</FirstPage><LastPage>576</LastPage></BibArticle><BibUnstructured>Lau SE, Mazumdar P, Hee TW, Song ALA, Othman RY, Harikrishna JA. Crude extracts of bacterially-expressed dsRNA protect orchid plants against Cymbidium mosaic virus during transplantation from in vitro culture. J Horticultural Sci Biotechnol. 2014;89(5):569–76.</BibUnstructured></Citation><Citation ID="CR27"><CitationNumber>27.</CitationNumber><BibArticle><BibAuthorName><Initials>XM</Initials><FamilyName>Wu</FamilyName></BibAuthorName><BibAuthorName><Initials>SH</Initials><FamilyName>Lim</FamilyName></BibAuthorName><BibAuthorName><Initials>WC</Initials><FamilyName>Yang</FamilyName></BibAuthorName><Year>2003</Year><ArticleTitle Language="En">Characterization, expression and phylogenetic study of R2R3-MYB genes in orchid</ArticleTitle><JournalTitle>Plant Mol Biol</JournalTitle><VolumeID>51</VolumeID><IssueID>6</IssueID><FirstPage>959</FirstPage><LastPage>972</LastPage></BibArticle><BibUnstructured>Wu XM, Lim SH, Yang WC. Characterization, expression and phylogenetic study of R2R3-MYB genes in orchid. Plant Mol Biol. 2003;51(6):959–72.</BibUnstructured></Citation><Citation ID="CR28"><CitationNumber>28.</CitationNumber><BibArticle><BibAuthorName><Initials>RG</Initials><FamilyName>Mudalige-Jayawickrama</FamilyName></BibAuthorName><BibAuthorName><Initials>MM</Initials><FamilyName>Champagne</FamilyName></BibAuthorName><BibAuthorName><Initials>AD</Initials><FamilyName>Hieber</FamilyName></BibAuthorName><BibAuthorName><Initials>AR</Initials><FamilyName>Kuehnle</FamilyName></BibAuthorName><Year>2005</Year><ArticleTitle Language="En">Cloning and characterization of two anthocyanin biosynthetic genes from Dendrobium orchid</ArticleTitle><JournalTitle>J Am Soc Horticultural Sci</JournalTitle><VolumeID>130</VolumeID><IssueID>4</IssueID><FirstPage>611</FirstPage><LastPage>618</LastPage></BibArticle><BibUnstructured>Mudalige-Jayawickrama RG, Champagne MM, Hieber AD, Kuehnle AR. Cloning and characterization of two anthocyanin biosynthetic genes from Dendrobium orchid. J Am Soc Horticultural Sci. 2005;130(4):611–8.</BibUnstructured></Citation><Citation ID="CR29"><CitationNumber>29.</CitationNumber><BibArticle><BibAuthorName><Initials>RG</Initials><FamilyName>Mudalige</FamilyName></BibAuthorName><BibAuthorName><Initials>AR</Initials><FamilyName>Kuehnle</FamilyName></BibAuthorName><BibAuthorName><Initials>TD</Initials><FamilyName>Amore</FamilyName></BibAuthorName><Year>2003</Year><ArticleTitle Language="En">Pigment distribution and epidermal cell shape in Dendrobium species and hybrids</ArticleTitle><JournalTitle>Hortscience</JournalTitle><VolumeID>38</VolumeID><IssueID>4</IssueID><FirstPage>573</FirstPage><LastPage>577</LastPage></BibArticle><BibUnstructured>Mudalige RG, Kuehnle AR, Amore TD. Pigment distribution and epidermal cell shape in Dendrobium species and hybrids. Hortscience. 2003;38(4):573–7.</BibUnstructured></Citation><Citation ID="CR30"><CitationNumber>30.</CitationNumber><BibArticle><BibAuthorName><Initials>Z-J</Initials><FamilyName>Pan</FamilyName></BibAuthorName><BibAuthorName><Initials>Y-Y</Initials><FamilyName>Chen</FamilyName></BibAuthorName><BibAuthorName><Initials>J-S</Initials><FamilyName>Du</FamilyName></BibAuthorName><BibAuthorName><Initials>Y-Y</Initials><FamilyName>Chen</FamilyName></BibAuthorName><BibAuthorName><Initials>M-C</Initials><FamilyName>Chung</FamilyName></BibAuthorName><BibAuthorName><Initials>W-C</Initials><FamilyName>Tsai</FamilyName></BibAuthorName><BibAuthorName><Initials>C-N</Initials><FamilyName>Wang</FamilyName></BibAuthorName><BibAuthorName><Initials>H-H</Initials><FamilyName>Chen</FamilyName></BibAuthorName><Year>2014</Year><ArticleTitle Language="En">Flower development of Phalaenopsis orchid involves functionally divergent SEPALLATA-like genes</ArticleTitle><JournalTitle>New Phytol</JournalTitle><VolumeID>202</VolumeID><IssueID>3</IssueID><FirstPage>1024</FirstPage><LastPage>1042</LastPage></BibArticle><BibUnstructured>Pan Z-J, Chen Y-Y, Du J-S, Chen Y-Y, Chung M-C, Tsai W-C, et al. Flower development of Phalaenopsis orchid involves functionally divergent SEPALLATA-like genes. New Phytol. 2014;202(3):1024–42.</BibUnstructured></Citation><Citation ID="CR31"><CitationNumber>31.</CitationNumber><BibArticle><BibAuthorName><Initials>C-Y</Initials><FamilyName>Chiou</FamilyName></BibAuthorName><BibAuthorName><Initials>K-W</Initials><FamilyName>Yeh</FamilyName></BibAuthorName><Year>2008</Year><ArticleTitle Language="En">Differential expression of MYB gene (OgMYB1) determines color patterning in floral tissue of Oncidium Gower Ramsey</ArticleTitle><JournalTitle>Plant Mol Biol</JournalTitle><VolumeID>66</VolumeID><IssueID>4</IssueID><FirstPage>379</FirstPage><LastPage>388</LastPage></BibArticle><BibUnstructured>Chiou C-Y, Yeh K-W. Differential expression of MYB gene (OgMYB1) determines color patterning in floral tissue of Oncidium Gower Ramsey. Plant Mol Biol. 2008;66(4):379–88.</BibUnstructured></Citation><Citation ID="CR32"><CitationNumber>32.</CitationNumber><BibArticle><BibAuthorName><Initials>I</Initials><FamilyName>Ojeda</FamilyName></BibAuthorName><BibAuthorName><Initials>J</Initials><FamilyName>Francisco-Ortega</FamilyName></BibAuthorName><BibAuthorName><Initials>QCB</Initials><FamilyName>Cronk</FamilyName></BibAuthorName><Year>2009</Year><ArticleTitle Language="En">Evolution of petal epidermal micromorphology in Leguminosae and its use as a marker of petal identity</ArticleTitle><JournalTitle>Ann Bot</JournalTitle><VolumeID>104</VolumeID><IssueID>6</IssueID><FirstPage>1099</FirstPage><LastPage>1110</LastPage></BibArticle><BibUnstructured>Ojeda I, Francisco-Ortega J, Cronk QCB. Evolution of petal epidermal micromorphology in Leguminosae and its use as a marker of petal identity. Ann Bot. 2009;104(6):1099–110.</BibUnstructured></Citation><Citation ID="CR33"><CitationNumber>33.</CitationNumber><BibArticle><BibAuthorName><Initials>L</Initials><FamilyName>Weng</FamilyName></BibAuthorName><BibAuthorName><Initials>Z</Initials><FamilyName>Tian</FamilyName></BibAuthorName><BibAuthorName><Initials>X</Initials><FamilyName>Feng</FamilyName></BibAuthorName><BibAuthorName><Initials>X</Initials><FamilyName>Li</FamilyName></BibAuthorName><BibAuthorName><Initials>S</Initials><FamilyName>Xu</FamilyName></BibAuthorName><BibAuthorName><Initials>X</Initials><FamilyName>Hu</FamilyName></BibAuthorName><BibAuthorName><Initials>D</Initials><FamilyName>Luo</FamilyName></BibAuthorName><BibAuthorName><Initials>J</Initials><FamilyName>Yang</FamilyName></BibAuthorName><Year>2011</Year><ArticleTitle Language="En">Petal development in Lotus japonicus</ArticleTitle><JournalTitle>J Integr Plant Biol</JournalTitle><VolumeID>53</VolumeID><IssueID>10</IssueID><FirstPage>770</FirstPage><LastPage>782</LastPage></BibArticle><BibUnstructured>Weng L, Tian Z, Feng X, Li X, Xu S, Hu X, et al. Petal development in Lotus japonicus. J Integr Plant Biol. 2011;53(10):770–82.</BibUnstructured></Citation><Citation ID="CR34"><CitationNumber>34.</CitationNumber><BibArticle><BibAuthorName><Initials>BJ</Initials><FamilyName>Glover</FamilyName></BibAuthorName><BibAuthorName><Initials>C</Initials><FamilyName>Martin</FamilyName></BibAuthorName><Year>1998</Year><ArticleTitle Language="En">The role of petal cell shape and pigmentation in pollination success in Antirrhinum majus</ArticleTitle><JournalTitle>Heredity</JournalTitle><VolumeID>80</VolumeID><FirstPage>778</FirstPage><LastPage>784</LastPage></BibArticle><BibUnstructured>Glover BJ, Martin C. The role of petal cell shape and pigmentation in pollination success in Antirrhinum majus. Heredity. 1998;80:778–84.</BibUnstructured></Citation><Citation ID="CR35"><CitationNumber>35.</CitationNumber><BibArticle><BibAuthorName><Initials>X</Initials><FamilyName>Chen</FamilyName></BibAuthorName><Year>2012</Year><ArticleTitle Language="En">Small RNAs in development - insights from plants</ArticleTitle><JournalTitle>Curr Opin Genet Dev</JournalTitle><VolumeID>22</VolumeID><IssueID>4</IssueID><FirstPage>361</FirstPage><LastPage>367</LastPage></BibArticle><BibUnstructured>Chen X. Small RNAs in development - insights from plants. Curr Opin Genet Dev. 2012;22(4):361–7.</BibUnstructured></Citation><Citation ID="CR36"><CitationNumber>36.</CitationNumber><BibArticle><BibAuthorName><Initials>M-H</Initials><FamilyName>Hsieh</FamilyName></BibAuthorName><BibAuthorName><Initials>H-C</Initials><FamilyName>Lu</FamilyName></BibAuthorName><BibAuthorName><Initials>Z-J</Initials><FamilyName>Pan</FamilyName></BibAuthorName><BibAuthorName><Initials>H-H</Initials><FamilyName>Yeh</FamilyName></BibAuthorName><BibAuthorName><Initials>S-S</Initials><FamilyName>Wang</FamilyName></BibAuthorName><BibAuthorName><Initials>W-H</Initials><FamilyName>Chen</FamilyName></BibAuthorName><BibAuthorName><Initials>H-H</Initials><FamilyName>Chen</FamilyName></BibAuthorName><Year>2013</Year><ArticleTitle Language="En">Optimizing virus-induced gene silencing efficiency with Cymbidium mosaic virus in Phalaenopsis flower</ArticleTitle><JournalTitle>Plant Sci</JournalTitle><VolumeID>201</VolumeID><FirstPage>25</FirstPage><LastPage>41</LastPage></BibArticle><BibUnstructured>Hsieh M-H, Lu H-C, Pan Z-J, Yeh H-H, Wang S-S, Chen W-H, et al. Optimizing virus-induced gene silencing efficiency with Cymbidium mosaic virus in Phalaenopsis flower. Plant Sci. 2013;201:25–41.</BibUnstructured></Citation><Citation ID="CR37"><CitationNumber>37.</CitationNumber><BibArticle><BibAuthorName><Initials>L</Initials><FamilyName>Timmons</FamilyName></BibAuthorName><BibAuthorName><Initials>DL</Initials><FamilyName>Court</FamilyName></BibAuthorName><BibAuthorName><Initials>A</Initials><FamilyName>Fire</FamilyName></BibAuthorName><Year>2001</Year><ArticleTitle Language="En">Ingestion of bacterially expressed dsRNAs can produce specific and potent genetic interference in Caenorhabditis elegans</ArticleTitle><JournalTitle>Gene</JournalTitle><VolumeID>263</VolumeID><IssueID>1–2</IssueID><FirstPage>103</FirstPage><LastPage>112</LastPage></BibArticle><BibUnstructured>Timmons L, Court DL, Fire A. Ingestion of bacterially expressed dsRNAs can produce specific and potent genetic interference in Caenorhabditis elegans. Gene. 2001;263(1–2):103–12.</BibUnstructured></Citation><Citation ID="CR38"><CitationNumber>38.</CitationNumber><BibArticle><BibAuthorName><Initials>Z-N</Initials><FamilyName>Sun</FamilyName></BibAuthorName><BibAuthorName><Initials>G-H</Initials><FamilyName>Yin</FamilyName></BibAuthorName><BibAuthorName><Initials>Y-Z</Initials><FamilyName>Song</FamilyName></BibAuthorName><BibAuthorName><Initials>H-L</Initials><FamilyName>An</FamilyName></BibAuthorName><BibAuthorName><Initials>C-X</Initials><FamilyName>Zhu</FamilyName></BibAuthorName><BibAuthorName><Initials>F-J</Initials><FamilyName>Wen</FamilyName></BibAuthorName><Year>2010</Year><ArticleTitle Language="En">Bacterially expressed double-stranded RNAs against hot-spot sequences of tobacco mosaic virus or potato virus Y genome have different ability to protect tobacco from viral infection</ArticleTitle><JournalTitle>Appl Biochem Biotechnol</JournalTitle><VolumeID>162</VolumeID><IssueID>7</IssueID><FirstPage>1901</FirstPage><LastPage>1914</LastPage></BibArticle><BibUnstructured>Sun Z-N, Yin G-H, Song Y-Z, An H-L, Zhu C-X, Wen F-J. Bacterially expressed double-stranded RNAs against hot-spot sequences of tobacco mosaic virus or potato virus Y genome have different ability to protect tobacco from viral infection. Appl Biochem Biotechnol. 2010;162(7):1901–14.</BibUnstructured></Citation><Citation ID="CR39"><CitationNumber>39.</CitationNumber><BibArticle><BibAuthorName><Initials>D</Initials><FamilyName>Gan</FamilyName></BibAuthorName><BibAuthorName><Initials>J</Initials><FamilyName>Zhang</FamilyName></BibAuthorName><BibAuthorName><Initials>H</Initials><FamilyName>Jiang</FamilyName></BibAuthorName><BibAuthorName><Initials>T</Initials><FamilyName>Jiang</FamilyName></BibAuthorName><BibAuthorName><Initials>S</Initials><FamilyName>Zhu</FamilyName></BibAuthorName><BibAuthorName><Initials>B</Initials><FamilyName>Cheng</FamilyName></BibAuthorName><Year>2010</Year><ArticleTitle Language="En">Bacterially expressed dsRNA protects maize against SCMV infection</ArticleTitle><JournalTitle>Plant Cell Rep</JournalTitle><VolumeID>29</VolumeID><IssueID>11</IssueID><FirstPage>1261</FirstPage><LastPage>1268</LastPage></BibArticle><BibUnstructured>Gan D, Zhang J, Jiang H, Jiang T, Zhu S, Cheng B. Bacterially expressed dsRNA protects maize against SCMV infection. Plant Cell Rep. 2010;29(11):1261–8.</BibUnstructured></Citation><Citation ID="CR40"><CitationNumber>40.</CitationNumber><BibArticle><BibAuthorName><Initials>S</Initials><FamilyName>C-l</FamilyName></BibAuthorName><BibAuthorName><Initials>Y-T</Initials><FamilyName>Chao</FamilyName></BibAuthorName><BibAuthorName><Initials>Y-CA</Initials><FamilyName>Chang</FamilyName></BibAuthorName><BibAuthorName><Initials>W-C</Initials><FamilyName>Chen</FamilyName></BibAuthorName><BibAuthorName><Initials>C-Y</Initials><FamilyName>Chen</FamilyName></BibAuthorName><BibAuthorName><Initials>A-Y</Initials><FamilyName>Lee</FamilyName></BibAuthorName><BibAuthorName><Initials>KT</Initials><FamilyName>Hwa</FamilyName></BibAuthorName><BibAuthorName><Initials>M-C</Initials><FamilyName>Shih</FamilyName></BibAuthorName><Year>2011</Year><ArticleTitle Language="En">De novo assembly of expressed transcripts and global analysis of the Phalaenopsis aphrodite transcriptome</ArticleTitle><JournalTitle>Plant Cell Physiol</JournalTitle><VolumeID>52</VolumeID><IssueID>9</IssueID><FirstPage>1501</FirstPage><LastPage>1514</LastPage></BibArticle><BibUnstructured>C-l S, Chao Y-T, Chang Y-CA, Chen W-C, Chen C-Y, Lee A-Y, et al. De novo assembly of expressed transcripts and global analysis of the Phalaenopsis aphrodite transcriptome. Plant Cell Physiol. 2011;52(9):1501–14.</BibUnstructured></Citation><Citation ID="CR41"><CitationNumber>41.</CitationNumber><BibArticle><BibAuthorName><Initials>J</Initials><FamilyName>Sambrook</FamilyName></BibAuthorName><BibAuthorName><Initials>DW</Initials><FamilyName>Russell</FamilyName></BibAuthorName><Year>2005</Year><ArticleTitle Language="En">Preparation and transformation of competent E. coli using calcium chloride</ArticleTitle><JournalTitle>CSH Protoc</JournalTitle><VolumeID>2006</VolumeID><IssueID>1</IssueID><FirstPage>585</FirstPage><LastPage>593</LastPage></BibArticle><BibUnstructured>Sambrook J, Russell DW. Preparation and transformation of competent E. coli using calcium chloride. CSH Protoc. 2005;2006(1):585–93.</BibUnstructured></Citation><Citation ID="CR42"><CitationNumber>42.</CitationNumber><BibArticle><BibAuthorName><Initials>KJ</Initials><FamilyName>Livak</FamilyName></BibAuthorName><BibAuthorName><Initials>TD</Initials><FamilyName>Schmittgen</FamilyName></BibAuthorName><Year>2001</Year><ArticleTitle Language="En">Analysis of relative gene expression data using real-time quantitative PCR and the 2(T)(−Delta Delta C) method</ArticleTitle><JournalTitle>Methods</JournalTitle><VolumeID>25</VolumeID><IssueID>4</IssueID><FirstPage>402</FirstPage><LastPage>408</LastPage></BibArticle><BibUnstructured>Livak KJ, Schmittgen TD. Analysis of relative gene expression data using real-time quantitative PCR and the 2(T)(−Delta Delta C) method. Methods. 2001;25(4):402–8.</BibUnstructured></Citation></Bibliography></ArticleBackmatter></Article>
